# Supplementary material for: Differential long noncoding RNA/mRNA expression profiling and functional network analysis during osteogenic differentiation of human bone marrow mesenchymal stem cells
Source: Stem Cell Res Ther. 2017 Feb 7;8:30. doi: 10.1186/s13287-017-0485-6 (PMC5297123; doi:10.1186/s13287-017-0485-6)
Supplement: Additional file 1: Table S1. — The differentially expressed mRNAs during osteogenic differentiation of BMSCs. (XLS 139 kb) [file 13287_2017_485_MOESM1_ESM.xls]

## Sheet: Differential mRNAs
Additional file 1: Table S1.The differentially expressed mRNAs during osteogenic differentiation of BMSCs
gene_symbol	Fold-change (BMSC-induce/BMSCS-basic)	style	p-value
MMP1	141.93	up	1e-07
MMP13	121.96	up	1e-07
MMP8	110.92	up	1e-07
C3	72.48	up	1e-07
CXCL6	66.76	up	1e-07
KIAA1199	55.94	up	1e-07
CCL2	51.94	up	1e-07
RANBP3L	43.78	up	1e-07
IBSP	39.7	up	1e-07
CXCL1	35.91	up	1e-07
PDGFD	35.58	up	1e-07
MXRA5	21.66	up	1e-07
CYP7B1	21.21	up	1e-07
HAPLN1	20.77	up	1e-07
CHI3L1	18.61	up	1e-07
FGF7	17.86	up	1e-07
IL6	17.43	up	1e-07
MAP2	16.81	up	1e-07
SFRP2	16.08	up	1e-07
TNFAIP6	15.38	up	1e-07
TNFRSF11B	15.03	up	1e-07
Q96HG9_HUMAN	14.64	up	1e-07
LOC541472	14.61	up	2e-07
TNFSF10	14.03	up	1e-07
SOD2	13.92	up	1e-07
CLDN1	13.91	up	1e-07
ASPN	13.79	up	1e-07
STEAP4	13.31	up	1e-07
ICAM1	13.26	up	1e-07
CXCL12	12.03	up	1e-07
DIRC1	12	up	1e-07
IL8	11.73	up	1e-07
MFAP4	11.13	up	1e-07
FRZB	11.11	up	3e-07
OMD	10.51	up	1e-07
DRAM1	10.13	up	1e-07
TDO2	10.07	up	1e-07
PLXDC2	10.05	up	1e-07
SULF1	9.82	up	1e-07
CH25H	9.47	up	1e-07
MGP	9.45	up	1e-07
AKR1C1	9.1	up	1e-07
SLC39A8	8.85	up	1e-07
C1S	8.72	up	1e-07
RERG	8.67	up	1e-07
CXCL5	8.54	up	1e-07
RASGRF2	8.32	up	1e-07
Q8N2L8_HUMAN	8.29	up	1e-07
COMP	8.27	up	1e-07
ECM2	8.23	up	1e-07
COL14A1	7.97	up	1e-07
GAS1	7.9	up	1e-07
EHF	7.26	up	1e-07
ABCA6	7.22	up	1e-07
PPARGC1A	6.91	up	1e-07
PTGIS	6.77	up	1e-07
CHRNA1	6.65	up	1e-07
AKR1C2	6.58	up	1e-07
CORIN	6.58	up	1e-07
OAS2	6.57	up	1e-07
COL11A1	6.56	up	1e-07
IDO1	6.49	up	1e-07
LMCD1	6.49	up	1e-07
MFAP5	6.47	up	1e-07
FBXO32	6.46	up	1e-07
A2M	6.45	up	1e-07
NRP2	6.4	up	1e-07
PLSCR4	6.38	up	1e-07
APOD	6.33	up	1e-07
COL3A1	6.21	up	1e-07
FAM20A	6.21	up	1e-07
SLPI	6.1	up	1e-07
C1R	6.08	up	1e-07
EDNRB	6.05	up	4e-07
CLCA2	5.98	up	1e-07
CXCL10	5.62	up	3e-07
COL10A1	5.61	up	1e-06
LAMA2	5.44	up	1e-07
SVEP1	5.42	up	1e-07
COL12A1	5.37	up	1e-07
CYP1B1	5.26	up	1e-07
CCL20	5.11	up	1e-07
NRCAM	5.09	up	1e-07
RSAD2	5.09	up	1e-07
C7	5.07	up	1e-07
DAPK1	5.03	up	1e-07
AKR1C3	5	up	4.6e-06
REPS2	5	up	4e-07
ZC3H12A	4.99	up	5e-07
MAP3K8	4.98	up	1e-07
SLC7A2	4.98	up	1e-07
FABP3	4.91	up	1e-07
HSD11B1	4.89	up	1e-07
SFRP4	4.88	up	1e-07
RNF150	4.86	up	2e-07
IRAK3	4.71	up	3e-07
TLR2	4.7	up	1e-07
ANGPT1	4.63	up	1e-07
PRDM1	4.57	up	1e-07
RFTN2	4.55	up	1e-07
ABCA9	4.52	up	1e-07
TM4SF20	4.48	up	2.1e-06
SLC40A1	4.47	up	1.6e-06
APOB	4.45	up	1e-07
RASD1	4.43	up	4.4e-06
Q9P135_HUMAN	4.42	up	1.74e-05
LUM	4.31	up	1e-07
OAS1	4.29	up	1e-07
HMCN1	4.28	up	1e-07
PDGFRA	4.24	up	1e-07
ROS1	4.24	up	1e-07
FBLN1	4.21	up	1e-07
GNA14	4.2	up	3e-07
ENPP2	4.15	up	1e-07
SAA2	4.13	up	3e-07
ADAMTS5	4.11	up	1e-07
HTR2B	4.02	up	1.25e-05
FOXO1	3.97	up	1e-07
PDPN	3.95	up	1e-07
PLXNC1	3.93	up	1e-07
PDGFRL	3.88	up	1e-07
OLFML3	3.86	up	1e-07
XAF1	3.81	up	1e-07
WISP1	3.76	up	1.8e-06
GCH1	3.7	up	4e-07
C13orf33	3.69	up	9e-07
RSPO3	3.67	up	2e-07
MX1	3.65	up	1e-07
CHI3L2	3.63	up	2.2e-06
ANGPT2	3.6	up	2e-07
ITGB8	3.59	up	3e-06
KIAA0247	3.56	up	1e-07
SLC19A3	3.56	up	1e-07
SEMA3E	3.52	up	3.4e-06
CYP27A1	3.51	up	1e-07
DCN	3.51	up	1e-07
OLFML2B	3.51	up	1e-07
MMP7	3.49	up	1e-07
KIF26B	3.48	up	1e-07
SLC22A4	3.48	up	7e-07
HERC6	3.46	up	1e-07
NFKBIZ	3.46	up	1e-07
PRG4	3.45	up	2e-07
FAM198B	3.43	up	8e-07
BIRC3	3.41	up	1.8e-06
CFHR1	3.41	up	1e-07
CTHRC1	3.41	up	1e-07
IL18	3.39	up	4.8e-06
CFI	3.35	up	1e-07
FIBIN	3.35	up	1e-07
CR030_HUMAN	3.34	up	1e-07
LRRN3	3.32	up	2e-07
STON2	3.32	up	7e-07
BST2	3.31	up	4e-07
HEG1	3.3	up	1e-07
IFI44	3.28	up	2.6e-06
Q9P1G5_HUMAN	3.28	up	0.0001073
SAMD9L	3.28	up	1e-07
PTGS2	3.26	up	1.5e-06
FGD4	3.25	up	5e-07
PRKD1	3.25	up	1e-07
SLIT3	3.25	up	1e-07
LEPROT	3.24	up	2e-07
LOXL4	3.24	up	5e-07
TIMP3	3.21	up	1e-07
C5orf23	3.2	up	2e-07
USP53	3.2	up	1e-07
GRAMD3	3.19	up	1e-07
PODNL1	3.18	up	1e-07
SLC46A3	3.18	up	2.8e-06
SULF2	3.16	up	1e-07
VIT	3.14	up	8e-07
CCL7	3.12	up	1.14e-05
KCNE4	3.11	up	6.1e-06
FILIP1L	3.1	up	1.9e-06
GPC4	3.09	up	4e-07
ACTA2	3.07	up	1e-07
IFIH1	3.07	up	4.5e-06
PAPPA	3.07	up	1e-07
FLRT2	3.06	up	3e-07
SEL1L3	3.06	up	2e-07
DBC1	3.03	up	1.5e-06
IL1R1	3.03	up	1e-07
MOXD1	3.03	up	1e-07
RGS2	3.03	up	2.9e-06
RORB	3.03	up	1e-07
VCAN	3.03	up	1e-07
EFEMP1	3.02	up	1e-07
LBP	3.02	up	1e-07
COL8A1	2.99	up	1e-07
IGJ	2.99	up	1.87e-05
CSF1	2.98	up	1e-07
PCDH18	2.98	up	1e-07
THBS2	2.98	up	1e-07
BDKRB1	2.96	up	4e-07
OR4F16	2.96	up	7.91e-05
STK38L	2.95	up	2e-07
EPYC	2.93	up	1e-07
ANGPTL1	2.9	up	7e-06
C1orf198	2.9	up	1e-07
EPHA3	2.9	up	8e-07
KLRC3	2.9	up	1.6e-06
SAA1	2.9	up	1.09e-05
CLU	2.89	up	1e-07
GSDMC	2.89	up	4e-07
SAMHD1	2.89	up	1e-07
EYA1	2.88	up	1e-07
FMO3	2.88	up	4.7e-06
OAS3	2.88	up	3e-07
MX2	2.86	up	1e-06
DPT	2.84	up	1e-07
SORT1	2.84	up	1e-07
EPSTI1	2.82	up	4e-07
LBH	2.82	up	5e-06
RNF144B	2.82	up	3e-07
NNMT	2.8	up	1e-07
SLC43A2	2.8	up	1e-07
STAT2	2.8	up	1e-07
IFI44L	2.79	up	5e-07
TNC	2.79	up	1e-07
VCAM1	2.79	up	2e-07
ALPL	2.78	up	1e-07
DIO2	2.77	up	5e-07
PDZRN3	2.77	up	1e-07
ARNT2	2.76	up	1e-07
IFIT1	2.76	up	3e-07
BMP4	2.75	up	6e-06
ENTPD3	2.74	up	1e-07
SEPP1	2.74	up	2.7e-06
ACSL1	2.73	up	1e-07
IFI35	2.73	up	1e-07
MCTP2	2.73	up	4e-07
NPR3	2.73	up	2e-07
PIM1	2.72	up	4e-07
TMEM119	2.72	up	1.3e-06
HNMT	2.71	up	2e-06
FMO4	2.7	up	1e-07
OR4F5	2.7	up	2.12e-05
PLA2R1	2.7	up	1e-07
ITGA11	2.69	up	1e-07
KCND2	2.67	up	6e-07
CRYAB	2.66	up	2.3e-06
POSTN	2.63	up	3e-07
LRIG3	2.61	up	1.2e-06
PODN	2.61	up	1e-07
PRR15	2.61	up	0.0002611
TRIM22	2.6	up	1.1e-06
MAF	2.59	up	3.09e-05
MATN3	2.59	up	2.6e-06
BDKRB2	2.57	up	3.75e-05
NFKBIA	2.57	up	1e-07
TSPAN7	2.57	up	3e-07
FBN2	2.56	up	1e-07
JAK2	2.56	up	1e-06
GAS6	2.55	up	1e-07
TRANK1	2.55	up	2e-07
KCNJ15	2.54	up	1e-07
PIEZO2	2.54	up	2e-07
Q5QFB8_HUMAN	2.54	up	9e-07
TMEM140	2.54	up	8.6e-06
LIMK2	2.52	up	2e-07
SERPINB9	2.52	up	1.53e-05
TIMP4	2.52	up	1.7e-06
USP17L3	2.52	up	0.0002654
WTAP	2.52	up	1e-07
FNDC1	2.51	up	1e-07
C21orf82	2.5	up	1.5e-06
KIAA1217	2.5	up	1e-07
NUAK1	2.5	up	1.2e-06
FST	2.49	up	1e-07
IRS2	2.49	up	3.8e-06
AEBP1	2.48	up	1e-07
IFNA1	2.48	up	4e-07
ASS1	2.47	up	1e-07
PARP12	2.47	up	2.5e-06
Q9UI72_HUMAN	2.47	up	3.29e-05
SUSD2	2.47	up	1e-07
HIST1H2AC	2.46	up	7.2e-06
MEGF10	2.46	up	3e-07
AKR1B1	2.45	up	1e-07
CYBRD1	2.45	up	1e-07
FMOD	2.45	up	5.7e-06
PDGFRB	2.45	up	1e-07
SEMA3C	2.45	up	2e-07
ISLR	2.43	up	5.4e-06
RARRES3	2.43	up	3e-07
SOBP	2.43	up	4e-07
FBLN5	2.42	up	1e-07
USP18	2.42	up	2e-07
C1RL	2.41	up	6e-07
CD38	2.41	up	8e-07
GLIS3	2.41	up	9e-07
TEX9	2.41	up	2.14e-05
CDH11	2.4	up	2e-07
ST6GAL1	2.4	up	7e-07
TLR3	2.4	up	1.1e-06
MUSK	2.39	up	2.1e-06
SERPING1	2.39	up	1e-07
Q8IVR1_HUMAN	2.38	up	6.6e-06
GABARAPL1	2.37	up	1e-07
ABCA13	2.36	up	4e-07
PTGFR	2.36	up	5e-07
TNS3	2.36	up	2e-07
ROR2	2.34	up	1e-07
TLR4	2.34	up	1e-07
DAPK2	2.33	up	2e-07
FGF7P2	2.33	up	0.0002471
IFNE	2.33	up	1.91e-05
IFNGR1	2.33	up	8e-07
ACTBL2	2.32	up	1.8e-06
CGNL1	2.32	up	1.94e-05
DACT1	2.32	up	0.0001198
FAP	2.32	up	5e-07
PLAU	2.32	up	2e-07
PTX3	2.31	up	2e-07
DSE	2.3	up	2e-07
KYNU	2.3	up	1.9e-06
PTPRE	2.3	up	1e-07
CACHD1	2.29	up	1.6e-06
FADS2	2.29	up	1e-07
Q5QFB9_HUMAN	2.29	up	3.5e-06
UBA7	2.29	up	1e-07
DB109_HUMAN	2.28	up	0.0003946
EDIL3	2.28	up	2e-07
KLHL38	2.28	up	0.0008102
ST5	2.28	up	1e-07
CYP1B1-AS1	2.27	up	0.000454
GPX7	2.27	up	1e-07
HTR2A	2.27	up	8e-07
NR2F1	2.27	up	1e-06
RGS18	2.27	up	0.0004481
CTSO	2.26	up	5.3e-06
DEPTOR	2.26	up	6.9e-06
GK	2.25	up	7e-07
PLAC8	2.25	up	1.2e-06
CRISPLD1	2.24	up	1.7e-06
C5orf4	2.23	up	2e-07
FRY	2.23	up	4e-07
GGT5	2.23	up	1e-07
MMP3	2.23	up	5.2e-06
NEDD9	2.22	up	1.6e-06
PALLD	2.22	up	1e-07
LOC442122	2.21	up	0.0013477
NID2	2.21	up	1e-07
TRPA1	2.21	up	6e-07
ADAMDEC1	2.2	up	1e-07
BMPER	2.2	up	3e-07
GDF15	2.2	up	5e-06
Q9H762_HUMAN	2.2	up	2.14e-05
SLC1A3	2.2	up	3e-06
TP53INP2	2.2	up	3e-07
SCN9A	2.19	up	5.4e-06
ANO3	2.18	up	1e-07
ISM1	2.18	up	2.9e-06
TPD52L1	2.18	up	6.9e-06
NDP	2.17	up	6.1e-06
THBS3	2.17	up	2e-07
STAT4	2.16	up	1.1e-06
AMPH	2.15	up	9e-07
B4GALT5	2.15	up	1e-07
BICC1	2.15	up	9e-07
C21orf67	2.15	up	6.9e-06
IL32	2.15	up	7e-07
PELO	2.15	up	3.09e-05
RBP4	2.15	up	3.1e-06
SOX4	2.15	up	1.1e-06
TGFB2	2.15	up	8e-07
YPEL2	2.15	up	2e-06
ABCC9	2.14	up	3.6e-06
GPC6	2.14	up	3e-07
IFITM1	2.14	up	3e-07
RECK	2.14	up	5e-07
ANGPTL2	2.13	up	2e-07
GBP7	2.13	up	2.8e-06
ARMC9	2.12	up	3e-07
CTSS	2.12	up	4.3e-06
SAMD9	2.12	up	5e-07
CD14	2.11	up	6.5e-06
FAM108C1	2.11	up	3.2e-06
Q6UXQ5_HUMAN	2.11	up	0.0108729
RUNX1T1	2.11	up	1.2e-06
CIDEC	2.1	up	7e-07
SLC39A14	2.1	up	3e-07
ENPP5	2.09	up	9e-07
SCARB1	2.09	up	1e-07
WASF3	2.09	up	1e-06
CCDC54	2.08	up	0.0120544
GBP1	2.08	up	4e-07
ABCC4	2.07	up	7e-07
LOC729461	2.07	up	0.0001842
PARP14	2.07	up	3.7e-06
TGFBR1	2.07	up	1.9e-06
DNAJC12	2.06	up	9e-07
APCDD1	2.05	up	2.6e-06
BTN3A3	2.05	up	1.1e-06
HP	2.04	up	3e-07
SLC9A9	2.04	up	1.9e-06
TNFAIP3	2.04	up	2.1e-06
ABCD2	2.03	up	6.9e-06
BTN3A1	2.03	up	8e-07
DHCR7	2.03	up	1e-07
GCLC	2.03	up	1.6e-06
IFI6	2.03	up	1.3e-06
JAKMIP2	2.03	up	9e-07
MFSD2A	2.03	up	6e-07
PLXND1	2.03	up	2e-07
SGK1	2.03	up	1.6e-06
LOC100132686	2.02	up	9.25e-05
COL5A2	2.01	up	6e-07
DDX60	2.01	up	5.65e-05
KLHL24	2.01	up	9e-07
PLTP	2.01	up	1e-07
HMGCS1	2	up	3.2e-06
NEDD4L	2	up	1.1e-06
NID1	2	up	1e-07
RNF175	2	up	3.6e-06
IFI30	1.99	up	3e-07
PLSCR1	1.99	up	5.1e-06
SELENBP1	1.99	up	2e-07
SLC22A15	1.99	up	1.1e-06
CFB	1.98	up	1.2e-06
DAAM2	1.98	up	2e-07
DIRAS3	1.98	up	7.52e-05
IFIT2	1.98	up	6.5e-06
MRVI1	1.98	up	2e-07
Q6VEP3_HUMAN	1.97	up	0.0072258
Q9P1I3_HUMAN	1.97	up	0.0030104
MYO1D	1.96	up	5.8e-06
CX3CL1	1.95	up	0.0015298
HEPH	1.95	up	9e-07
ITGAV	1.95	up	8e-07
MFGE8	1.95	up	2e-07
OR2D2	1.95	up	0.0011133
QPRT	1.95	up	3e-07
SLC11A2	1.95	up	3e-07
IL7	1.94	up	2.49e-05
RHOJ	1.94	up	8.2e-06
CMPK2	1.93	up	1.5e-06
FBLN2	1.93	up	4.6e-06
LINC00472	1.93	up	3.45e-05
Q6ZUR4_HUMAN	1.93	up	2.3e-05
Q9UMX8_HUMAN	1.93	up	0.0075576
SDC4	1.93	up	3e-07
LTBP2	1.92	up	2e-07
NIPAL2	1.92	up	2.3e-06
RARRES1	1.92	up	5.63e-05
TBC1D4	1.92	up	1.6e-06
CNN1	1.91	up	1e-07
GATA6	1.91	up	5e-07
IFIT3	1.91	up	3e-06
MUC1	1.91	up	1e-07
BEST1	1.9	up	6e-07
CCL5	1.9	up	0.0002111
DDX60L	1.9	up	1.49e-05
DNAJB9	1.9	up	6e-07
EFHC2	1.9	up	9e-07
FADS3	1.9	up	3e-07
GLI3	1.9	up	2.3e-06
GPCPD1	1.9	up	8.2e-06
MGC32805	1.9	up	7.3e-06
OR4F29	1.9	up	0.0013398
SAT1	1.9	up	4e-06
TSPAN18	1.9	up	4.07e-05
BMP1	1.89	up	1.1e-06
CTGF	1.89	up	3e-07
CTSK	1.89	up	7e-07
PCDHB5	1.89	up	0.0017976
PDE3A	1.89	up	8.74e-05
ST3GAL6	1.89	up	7.2e-06
ADA	1.88	up	8e-07
C10orf55	1.88	up	5.7e-06
COL1A1	1.88	up	1e-07
LSS	1.88	up	2e-07
PF4V1	1.88	up	3.8e-06
PIGV	1.88	up	1.2e-06
Q6ZUV3_HUMAN	1.88	up	3.94e-05
ADAMTS2	1.87	up	3e-07
CCDC170	1.87	up	3.5e-06
CD302	1.87	up	0.0001231
COL8A2	1.87	up	6.26e-05
GLS	1.87	up	1.55e-05
C1orf110	1.86	up	1.8e-06
GPX3	1.86	up	2.5e-06
LAYN	1.86	up	1.3e-06
MC4R	1.86	up	0.0003784
SPOCK1	1.86	up	1e-06
ABHD4	1.85	up	5.6e-06
ADARB1	1.85	up	4e-07
FAS	1.85	up	5e-07
KCNJ8	1.85	up	0.000102
METTL7A	1.85	up	0.0007633
MPP7	1.85	up	5e-07
NFIB	1.85	up	1.96e-05
OPTN	1.85	up	8e-07
SLC25A27	1.85	up	6e-07
SLC25A28	1.85	up	1.2e-06
SLC38A4	1.85	up	0.0002084
TPCN1	1.85	up	5e-07
BCL6	1.84	up	1.7e-06
C5	1.84	up	8.67e-05
C7orf60	1.84	up	1.19e-05
EPAS1	1.84	up	5e-07
IL34	1.84	up	2.39e-05
LOC643707	1.84	up	2.4e-06
MAN1A1	1.84	up	8e-07
NCAM2	1.84	up	3e-06
PTGES	1.84	up	1.5e-06
ADAMTS9	1.83	up	9e-07
COL1A2	1.83	up	5e-07
FAM101A	1.83	up	2.74e-05
FOXP2	1.83	up	9.3e-06
MAN1C1	1.83	up	1.5e-06
MCC	1.83	up	1.9e-06
OR4C12	1.83	up	0.0001425
PCDH10	1.83	up	4.88e-05
SERTAD4	1.83	up	4.01e-05
THRB	1.83	up	1.52e-05
TMEM154	1.83	up	2.09e-05
TMTC2	1.83	up	3e-07
C1QTNF1	1.82	up	3.5e-06
CMAH	1.82	up	3.54e-05
DPP4	1.82	up	3.7e-06
OR13F1	1.82	up	2.2e-06
VDR	1.82	up	4e-07
ARHGAP28	1.81	up	6.3e-06
GFRA1	1.81	up	3.6e-06
JUNB	1.81	up	7.26e-05
Q8N369_HUMAN	1.81	up	1e-06
Q9P1I9_HUMAN	1.81	up	0.0031659
SLC7A8	1.81	up	1e-06
SNORA55	1.81	up	0.0017055
TNFAIP8	1.81	up	2.9e-06
CNTNAP1	1.8	up	8e-07
ENC1	1.8	up	2.56e-05
GMDS	1.8	up	1.13e-05
KRTAP21-1	1.8	up	8.41e-05
OASL	1.8	up	1.66e-05
PLAC4	1.8	up	6.52e-05
ADH1C	1.79	up	4.9e-06
CALCRL	1.79	up	0.0002487
FAM171B	1.79	up	5.6e-06
LMOD1	1.79	up	5e-06
MFI2	1.79	up	6e-07
SLC7A7	1.79	up	9e-07
SNORA14A	1.79	up	5.45e-05
UNC5C	1.79	up	1.9e-06
OR4C13	1.78	up	0.0048449
PARD3B	1.78	up	4.5e-06
SLC15A3	1.78	up	5.12e-05
ACTG2	1.77	up	1.3e-06
COL4A1	1.77	up	2e-06
LOC402164	1.77	up	0.0194303
MRC2	1.77	up	5e-07
Q6ZUS2_HUMAN	1.77	up	1.44e-05
MAS1L	1.76	up	0.007819
SCML1	1.76	up	6.5e-06
SLC19A2	1.76	up	1.81e-05
SPON1	1.76	up	2.7e-06
USP54	1.76	up	6.37e-05
C1orf133	1.75	up	0.0003674
DHX58	1.75	up	4.4e-06
ELOVL3	1.75	up	6.6e-06
FILIP1	1.75	up	3.3e-05
SLC18B1	1.75	up	4.6e-06
VASN	1.75	up	8.5e-06
ANKRD1	1.74	up	4.2e-06
KRTAP20-1	1.74	up	1.38e-05
NUPR1	1.74	up	2.63e-05
Q6ZP42_HUMAN	1.74	up	0.0011552
PARP9	1.73	up	8.8e-06
Q6ZSA2_HUMAN	1.73	up	4.36e-05
KCNMB4	1.72	up	3.71e-05
LOC100132146	1.72	up	0.0015462
Q8NG73_HUMAN	1.72	up	0.0004094
SSPN	1.72	up	0.000299
ZFP106	1.71	up	3.2e-06
ANTXR1	1.7	up	1.1e-06
LURAP1L	1.7	up	3.7e-06
NAB1	1.7	up	3.24e-05
PROS1	1.7	up	1.13e-05
TES	1.7	up	4.5e-06
C10orf11	1.69	up	8.2e-06
KLF5	1.69	up	5.82e-05
LOC100508227	1.69	up	0.0048824
PRKG2	1.69	up	2.27e-05
CLTCL1	1.68	up	3.23e-05
DNAH14	1.68	up	0.000356
LOC728419	1.68	up	0.0006
TNFSF13B	1.68	up	7.16e-05
C7orf29	1.67	up	8.26e-05
OR10G9	1.67	up	0.0242906
PURG	1.67	up	0.0001057
GRIK2	1.66	up	3.14e-05
Q8N6V7_HUMAN	1.66	up	6.36e-05
LOC729272	1.65	up	0.0009919
Q9BR82_HUMAN	1.65	up	0.0197718
ARHGAP5-AS1	1.64	up	0.001451
BTN3A2	1.64	up	7.46e-05
LEPREL1	1.64	up	1.77e-05
LOC100128288	1.64	up	0.0002401
LOC100130876	1.64	up	0.0017249
NHLRC3	1.64	up	0.0005261
SCPEP1	1.64	up	2.33e-05
VWA5A	1.64	up	1.6e-05
KANSL1L	1.63	up	0.0002185
LOC729420	1.62	up	0.0006302
OR51F1	1.62	up	0.0301178
P2RX4	1.62	up	2.91e-05
C15orf45	1.61	up	0.0018369
KCNT2	1.61	up	0.0018561
GOPC	1.6	up	3.16e-05
MIR31HG	1.6	up	2.32e-05
Q8NAJ9_HUMAN	1.6	up	0.0052445
Q8NGQ7_HUMAN	1.6	up	0.0026798
ABCA5	1.59	up	0.0001207
DEFB108B	1.59	up	0.0015229
LINC00478	1.59	up	0.000928
Q4VXU4_HUMAN	1.59	up	0.0016437
SKIL	1.59	up	0.0009349
USP41	1.59	up	0.000306
AHI1	1.58	up	7.71e-05
B3GALT1	1.57	up	0.000138
C8orf16	1.57	up	0.0063742
HSN2	1.57	up	0.0014128
LOC441258	1.57	up	0.0099792
OR51S1	1.57	up	0.0033488
PLGLB1	1.57	up	0.0031934
PTCHD4	1.57	up	0.0008615
ST8SIA4	1.57	up	9e-05
ARHGEF35	1.56	up	0.0175035
BVES	1.56	up	6.72e-05
PLEKHH2	1.56	up	7.41e-05
GPR45	1.55	up	0.0123619
OR10G8	1.55	up	0.0058831
ZC3H12C	1.55	up	0.0009609
ACTR3C	1.54	up	0.000556
MIER2	1.53	up	0.0004717
Q6NWZ2_HUMAN	1.53	up	0.0152365
OR11H4	1.52	up	0.0086867
OR4F17	1.52	up	0.0072387
LRRTM2	1.51	up	0.0008412
Q9H393_HUMAN	1.51	up	0.0037519
C15orf49	1.5	up	0.0182965
KRTAP24-1	1.5	up	0.0327402
MKX	1.5	up	0.0031796
OR11H12	1.5	up	0.0286243
OR11H13P	1.5	up	0.0191544
TAS2R10	1.5	up	0.0122021
RMRP	0.67	down	0.0012199
MTERFD1	0.66	down	0.0015853
Q6NSB1_HUMAN	0.66	down	0.0076971
Q6ZTH0_HUMAN	0.66	down	0.0038164
SNORA4	0.66	down	0.0168034
C14orf182	0.65	down	0.0010088
C1orf51	0.65	down	9.2e-05
ORC6	0.65	down	0.0002703
Q86U85_HUMAN	0.65	down	0.0056171
RAB38	0.65	down	0.0002025
RAD54L	0.65	down	0.0006358
TRAF6	0.65	down	0.0001221
ERI2	0.64	down	0.0021989
PRR13	0.64	down	0.0017651
SOWAHC	0.64	down	0.0052896
AGMO	0.63	down	0.0004957
ALG10	0.63	down	0.0001415
C2orf69	0.63	down	0.0093975
CCDC167	0.63	down	8.44e-05
KRTAP1-3	0.63	down	0.0028809
P628_HUMAN	0.63	down	0.0338722
Q9UHS2_HUMAN	0.63	down	0.0062416
CHAC2	0.62	down	0.0014511
FASTKD2	0.62	down	9.69e-05
LOC441454	0.62	down	0.0001884
NUDT15	0.62	down	0.0013919
Q9H373_HUMAN	0.62	down	0.010504
RPL17P39	0.62	down	0.0003739
GTF2E1	0.61	down	6.04e-05
HMGN1P38	0.61	down	0.001278
ICT1	0.61	down	5.37e-05
PDE12	0.61	down	0.0009872
SNORD18A	0.61	down	0.0264763
SNORD74	0.61	down	0.0002836
BIRC5	0.6	down	1.5e-05
C14orf167	0.6	down	0.0075195
C20orf72	0.6	down	8e-06
DRAP1	0.6	down	2.69e-05
GRPEL1	0.6	down	3.54e-05
HMGB2	0.6	down	5.8e-06
MBOAT1	0.6	down	7.75e-05
MTBP	0.6	down	0.0001019
RG9MTD1	0.6	down	2.55e-05
SH2D4A	0.6	down	6.8e-06
SHISA2	0.6	down	0.0036978
SNORD14A	0.6	down	0.0161834
USP1	0.6	down	0.0001698
ARHGEF33	0.59	down	0.0001112
C9orf40	0.59	down	0.0007853
CCDC113	0.59	down	0.0002427
CEP41	0.59	down	1.44e-05
CHD1L	0.59	down	4.15e-05
EFTUD1	0.59	down	4.4e-06
EIF4EBP1	0.59	down	2.32e-05
HIST1H2BB	0.59	down	0.000156
NDUFAF1	0.59	down	0.0014655
SPHAR	0.59	down	9.22e-05
TROVE2	0.59	down	9.7e-06
ZW10	0.59	down	2.61e-05
CDC45	0.58	down	4.7e-06
ENOPH1	0.58	down	8.4e-06
G2E3	0.58	down	3.4e-05
HILPDA	0.58	down	1.31e-05
HIST1H3F	0.58	down	0.0024926
LRRC58	0.58	down	3.18e-05
METAP1	0.58	down	1.87e-05
NAE1	0.58	down	3.3e-06
NCBP1	0.58	down	1.67e-05
NMT2	0.58	down	7.1e-06
PORCN	0.58	down	5e-07
RRP15	0.58	down	4.9e-06
SNRPD1	0.58	down	1.78e-05
ALX1	0.57	down	2.53e-05
C10orf12	0.57	down	1.29e-05
CDKN2AIPNL	0.57	down	7.1e-06
DCBLD2	0.57	down	8.3e-06
EEF1E1	0.57	down	3.44e-05
EZR	0.57	down	1.8e-06
FHOD1	0.57	down	2.9e-06
HLTF	0.57	down	1.87e-05
KIF18B	0.57	down	4.22e-05
LOC100129186	0.57	down	0.000152
MAP6D1	0.57	down	2.6e-06
NAA15	0.57	down	1.74e-05
NAT10	0.57	down	1.9e-06
NOL10	0.57	down	8.9e-06
NRP1	0.57	down	1.3e-06
NTSR1	0.57	down	0.000183
PGAM4	0.57	down	3.3e-06
PGK1	0.57	down	2.4e-06
PRKCD	0.57	down	1.1e-06
PRKRA	0.57	down	0.000296
PTPN1	0.57	down	3.9e-06
PTPRJ	0.57	down	3.7e-06
RPL9	0.57	down	0.0002613
SEC61G	0.57	down	5.25e-05
SLC4A8	0.57	down	9e-07
TDP1	0.57	down	8.8e-06
USP13	0.57	down	3.1e-05
ZNF259	0.57	down	1.6e-06
ZNF770	0.57	down	2.31e-05
CCT4	0.56	down	1.6e-06
CPSF2	0.56	down	2.02e-05
DUS2L	0.56	down	1.4e-06
EGFR	0.56	down	7e-07
GLE1	0.56	down	3.9e-06
GPI	0.56	down	1e-06
GPN1	0.56	down	3.4e-06
HCAR1	0.56	down	0.0006453
HEATR3	0.56	down	6e-07
HERC4	0.56	down	4.48e-05
HN1	0.56	down	2e-06
IARS2	0.56	down	4.5e-06
KCNN4	0.56	down	1.1e-06
KDM3A	0.56	down	1.45e-05
LSM3	0.56	down	8.92e-05
NCL	0.56	down	3e-06
NDUFAB1	0.56	down	1.87e-05
NRIP1	0.56	down	2.5e-06
OTUD6B	0.56	down	3.7e-06
P4HA1	0.56	down	9.8e-06
PLXNA4	0.56	down	1.5e-06
Q4VXF0_HUMAN	0.56	down	6.7e-06
RLF	0.56	down	0.0001424
SLC30A9	0.56	down	8.3e-06
SMC3	0.56	down	8.49e-05
SNRK	0.56	down	5e-07
SNTB1	0.56	down	7.4e-06
SPATA5L1	0.56	down	3.9e-06
TARS	0.56	down	1.27e-05
TIPIN	0.56	down	0.0003946
VDAC3	0.56	down	9.8e-06
XPO4	0.56	down	3.8e-06
ANP32A	0.55	down	6.2e-06
ARHGAP29	0.55	down	4e-07
C9orf47	0.55	down	1.29e-05
CEP128	0.55	down	8e-07
CMKLR1	0.55	down	1.3e-06
DDX10	0.55	down	7.1e-06
EIF5B	0.55	down	6.6e-06
EIF6	0.55	down	3e-07
EXOSC2	0.55	down	2.1e-06
GTF3C3	0.55	down	2.2e-06
H2AFX	0.55	down	2.05e-05
HERC3	0.55	down	5.3e-06
HMGN2	0.55	down	1e-06
IL7R	0.55	down	5e-06
MRPL1	0.55	down	1.2e-06
MRPL39	0.55	down	1.9e-06
MTMR12	0.55	down	2.17e-05
MYO9A	0.55	down	1.38e-05
NLN	0.55	down	1e-06
NUP35	0.55	down	5.8e-06
NUP43	0.55	down	3.4e-06
PGAM5	0.55	down	4e-07
PPP2R5D	0.55	down	6e-07
Q8N287_HUMAN	0.55	down	2.26e-05
RANBP6	0.55	down	1.25e-05
SH3KBP1	0.55	down	4e-07
SLC25A5	0.55	down	1.8e-06
SNORD31	0.55	down	2.97e-05
SPA17	0.55	down	3.9e-06
WDFY2	0.55	down	3.3e-06
ADRB2	0.54	down	7e-07
AURKB	0.54	down	1.93e-05
CCDC34	0.54	down	2.3e-06
CDC25A	0.54	down	7.2e-06
CEP250	0.54	down	2e-07
CMAS	0.54	down	1.2e-06
FAM72B	0.54	down	2.6e-06
FARSB	0.54	down	1.1e-06
GINS4	0.54	down	1.4e-06
GSTCD	0.54	down	2.14e-05
HIST1H2AD	0.54	down	1.75e-05
HIST1H3F	0.54	down	1e-07
ITPR1	0.54	down	3e-07
KIAA1715	0.54	down	6.6e-06
KLHL4	0.54	down	2.5e-06
LOC728153	0.54	down	0.01682
MASTL	0.54	down	7.9e-06
MPHOSPH6	0.54	down	0.0001388
MRPS23	0.54	down	6.6e-06
NOC3L	0.54	down	1.22e-05
NUPL1	0.54	down	9e-07
PA2G4	0.54	down	8e-07
PFKFB3	0.54	down	1e-07
RAD18	0.54	down	9.5e-06
RCOR1	0.54	down	3e-07
SLC39A10	0.54	down	1.75e-05
SLC4A4	0.54	down	1.1e-06
SLK	0.54	down	7.2e-06
TCP1	0.54	down	7e-07
TMEM35	0.54	down	0.000125
UQCRFS1P1	0.54	down	0.0002141
USP7	0.54	down	2.4e-06
ALYREF	0.53	down	2.6e-06
CCT5	0.53	down	6e-07
CENPN	0.53	down	1.3e-06
CKAP5	0.53	down	8e-07
CLN6	0.53	down	8.1e-06
CPEB2	0.53	down	1.02e-05
DDX41	0.53	down	2e-07
DHFR	0.53	down	6.5e-05
DUSP18	0.53	down	3.14e-05
DUSP6	0.53	down	2.1e-05
FAM54A	0.53	down	0.0001504
FRYL	0.53	down	1.58e-05
HMGB1P10	0.53	down	4.25e-05
ICK	0.53	down	3.43e-05
IGFBP6	0.53	down	2.05e-05
MSH2	0.53	down	3e-07
NQO1	0.53	down	6e-07
PPAT	0.53	down	1.52e-05
SIX1	0.53	down	2e-07
STIP1	0.53	down	1.2e-06
UHRF2	0.53	down	3.7e-06
BRIP1	0.52	down	1.56e-05
BZW2	0.52	down	4.2e-06
CENPQ	0.52	down	0.0001057
CPNE7	0.52	down	5.5e-06
CYFIP2	0.52	down	1.5e-06
DARS	0.52	down	1.2e-06
FAM167A	0.52	down	1.4e-06
FAR2	0.52	down	4e-06
GJD4	0.52	down	0.0015121
JAG1	0.52	down	1.6e-06
KIAA0586	0.52	down	2.7e-06
MOK	0.52	down	3e-07
NOP58	0.52	down	2e-07
PHGDH	0.52	down	5e-07
PRKAA2	0.52	down	8e-06
RASA1	0.52	down	4.3e-06
REEP4	0.52	down	4.8e-06
RFX8	0.52	down	5.9e-06
STMN1	0.52	down	6e-07
SUPT16H	0.52	down	5e-06
TCF19	0.52	down	5e-07
TJP2	0.52	down	1.5e-06
TUBGCP5	0.52	down	4.8e-06
UBA6	0.52	down	6e-06
ZWINT	0.52	down	2e-07
ATP8B1	0.51	down	3e-06
C5orf34	0.51	down	5.63e-05
CCDC15	0.51	down	2.8e-06
CCDC85B	0.51	down	9.8e-06
CCT6A	0.51	down	3.69e-05
CREB3L2	0.51	down	5e-07
DDX50	0.51	down	2.67e-05
EXOSC9	0.51	down	6.9e-06
FAM178A	0.51	down	6.2e-06
GNPNAT1	0.51	down	1.02e-05
GPRC5A	0.51	down	1.36e-05
H2AFZ	0.51	down	8e-07
HAUS2	0.51	down	7e-07
HIST1H1E	0.51	down	7e-07
HIST1H2AB	0.51	down	1.7e-06
HK2	0.51	down	3e-07
IPO11	0.51	down	6.4e-06
KPNA2	0.51	down	5e-07
LOC375295	0.51	down	3.78e-05
LOC643792	0.51	down	6.08e-05
LOC732448	0.51	down	5.3e-06
LPXN	0.51	down	3e-07
ME2	0.51	down	4e-06
METTL7B	0.51	down	0.0003003
MZT1	0.51	down	4.5e-06
PAICS	0.51	down	1.9e-06
PARPBP	0.51	down	1.2e-06
RGMB	0.51	down	1e-07
RGS17	0.51	down	1.6e-06
TOPBP1	0.51	down	2.1e-06
ZSWIM6	0.51	down	1e-06
ARRDC3	0.5	down	1.5e-06
BARD1	0.5	down	3.5e-06
CSPG4	0.5	down	1.2e-06
FBL	0.5	down	2e-07
IL31RA	0.5	down	5.6e-06
ITGA3	0.5	down	1e-07
KPNA2	0.5	down	2e-07
MCM3	0.5	down	8e-07
MMS22L	0.5	down	5.2e-06
NETO2	0.5	down	1e-07
NUP107	0.5	down	2.06e-05
NUP155	0.5	down	1.8e-06
POLA2	0.5	down	1.1e-06
Q9UHU7_HUMAN	0.5	down	0.0008309
RNF138	0.5	down	9.3e-06
TOP2B	0.5	down	1.39e-05
WHSC1	0.5	down	3e-07
AK4	0.49	down	1e-07
ANP32E	0.49	down	1.3e-06
ECT2	0.49	down	2.25e-05
FAM129A	0.49	down	6.3e-06
FKBP4	0.49	down	3e-07
GRAMD1C	0.49	down	6.8e-06
HAUS6	0.49	down	9.5e-06
HIST2H3D	0.49	down	1.8e-06
IRS1	0.49	down	2.4e-06
MET	0.49	down	2.2e-06
MYO10	0.49	down	1.4e-06
OPA1	0.49	down	2.4e-06
OSBPL6	0.49	down	6.9e-06
RALGPS2	0.49	down	5.4e-06
RDX	0.49	down	2.46e-05
REPS1	0.49	down	1.3e-06
SACS	0.49	down	4.3e-06
SEMA3A	0.49	down	6e-07
SEMA7A	0.49	down	1e-07
SLC38A5	0.49	down	1e-07
SNRPA	0.49	down	6e-07
SPC24	0.49	down	5.9e-05
SPRY2	0.49	down	1e-07
TAF9B	0.49	down	3e-07
TIAM1	0.49	down	2e-07
TOMM34	0.49	down	3e-07
TTF2	0.49	down	3e-07
ZNF429	0.49	down	0.0002404
ATP2B4	0.48	down	1e-07
AXL	0.48	down	1e-07
DARS2	0.48	down	1.11e-05
FANCB	0.48	down	6.85e-05
IPMK	0.48	down	7e-07
ITGA4	0.48	down	1.3e-06
LOC728688	0.48	down	5e-07
MCM4	0.48	down	1e-07
MCM5	0.48	down	1e-07
RPF2	0.48	down	7e-07
SCYL3	0.48	down	5e-07
SLC16A4	0.48	down	3.3e-06
SLC37A2	0.48	down	2.01e-05
SMURF2	0.48	down	1.9e-06
ALDH1A3	0.47	down	2e-07
CRYBG3	0.47	down	1.49e-05
FOSL1	0.47	down	2e-07
GPSM2	0.47	down	1.25e-05
GYS1	0.47	down	2e-07
HPCAL1	0.47	down	9.9e-06
NCAPD3	0.47	down	2.2e-06
NUP205	0.47	down	1.1e-06
POLA1	0.47	down	1.5e-06
POLQ	0.47	down	2e-07
RFC4	0.47	down	1.3e-06
SPRED1	0.47	down	1e-07
SVIP	0.47	down	1.2e-06
ZMYND8	0.47	down	1e-07
APPL1	0.46	down	1.5e-06
HMGA2	0.46	down	1e-07
MYBL2	0.46	down	2.6e-06
PAK1	0.46	down	2e-07
PSAT1	0.46	down	8e-07
SLC2A1	0.46	down	3e-07
SOX11	0.46	down	2.5e-06
AGPAT9	0.45	down	3.4e-06
ASUN	0.45	down	1.26e-05
CA9	0.45	down	3e-07
CDCA7	0.45	down	3.7e-06
DEPDC1B	0.45	down	8.04e-05
DTYMK	0.45	down	1.2e-06
EIF1AX	0.45	down	4.8e-06
EXO1	0.45	down	1e-07
GCUD2	0.45	down	2.25e-05
NAV1	0.45	down	1e-07
NT5DC3	0.45	down	1.7e-06
PUS7L	0.45	down	4.4e-06
Q59F31_HUMAN	0.45	down	0.0002123
SASS6	0.45	down	4e-07
TFPI2	0.45	down	5e-07
TOP1	0.45	down	1.4e-06
ANP32B	0.44	down	6e-07
CHML	0.44	down	5.3e-06
DUSP5	0.44	down	3e-06
EGLN1	0.44	down	2.6e-06
ELTD1	0.44	down	1e-07
GAFA3	0.44	down	3.88e-05
HIST1H2AG	0.44	down	6.24e-05
HNRNPM	0.44	down	3e-07
MCM7	0.44	down	1e-07
OSR1	0.44	down	2.1e-06
PLXNA2	0.44	down	1e-07
TBX3	0.44	down	1e-07
WDHD1	0.44	down	2.7e-06
DCK	0.43	down	3.6e-06
FAM115C	0.43	down	1e-07
HELLS	0.43	down	3e-07
MCM8	0.43	down	4.2e-06
MLPH	0.43	down	1e-07
MND1	0.43	down	3e-07
NRIP3	0.43	down	3.7e-06
PKIA	0.43	down	8e-06
PRKAR2A	0.43	down	9e-07
RAD51AP1	0.43	down	1e-07
TMCC3	0.43	down	2.1e-06
TYMS	0.43	down	6e-07
CDC25C	0.42	down	1e-07
FBXO5	0.42	down	0.000585
GSG2	0.42	down	2.4e-05
HSD17B2	0.42	down	3e-07
ID1	0.42	down	1e-06
PRKCA	0.42	down	6e-07
RNASEH2A	0.42	down	1e-06
THBD	0.42	down	6e-07
TMEM48	0.42	down	1.1e-06
ZNF470	0.42	down	4.7e-06
CSE1L	0.41	down	1.8e-06
ERO1L	0.41	down	7e-07
EZH2	0.41	down	1.7e-06
FOXC2	0.41	down	7e-07
HLA-DQB1	0.41	down	4.72e-05
LIMD1	0.41	down	2e-07
NCAPD2	0.41	down	1e-07
TACC3	0.41	down	1.5e-06
UBE2T	0.41	down	4e-07
C11orf82	0.4	down	2e-07
CDK15	0.4	down	1e-07
CHRNA5	0.4	down	8e-07
CKS2	0.4	down	1e-06
FLNC	0.4	down	1e-07
HS3ST3A1	0.4	down	3.6e-06
IGF2BP3	0.4	down	3e-07
IQGAP3	0.4	down	4e-07
ITGB3BP	0.4	down	1.8e-06
MCM6	0.4	down	1e-07
MPP4	0.4	down	3e-07
NT5E	0.4	down	1.3e-06
SNORD14B	0.4	down	0.0001084
STC1	0.4	down	1e-07
STIL	0.4	down	6e-07
TMEM194A	0.4	down	8e-07
VRK1	0.4	down	6.6e-06
AFF3	0.39	down	1e-07
BRCA1	0.39	down	1e-07
C18orf54	0.39	down	3e-07
CCDC99	0.39	down	7e-07
DBF4	0.39	down	5e-07
FAM162A	0.39	down	2.8e-06
GINS1	0.39	down	1e-07
MMP16	0.39	down	1e-07
PNP	0.39	down	4e-07
SEC14L2	0.39	down	1e-07
SLC8A1	0.39	down	1e-07
TNFRSF10D	0.39	down	1e-07
ZNF730	0.39	down	2.5e-06
BNIP3	0.38	down	1e-07
GAS2L3	0.38	down	2.3e-06
HIST1H2BC	0.38	down	5.9e-06
KNTC1	0.38	down	4e-07
Q5TEC7_HUMAN	0.38	down	1e-07
RAB3B	0.38	down	4e-07
SLC6A15	0.38	down	1e-07
TXNIP	0.38	down	2e-07
VEGFA	0.38	down	1e-07
ARHGAP11B	0.37	down	1e-07
ARNTL2	0.37	down	1.7e-06
ASNS	0.37	down	3e-07
CHAF1B	0.37	down	2e-07
CLSPN	0.37	down	1e-07
GTSE1	0.37	down	4e-07
MYPN	0.37	down	2e-07
SH2B3	0.37	down	1e-07
SMC2	0.37	down	2.3e-06
TK1	0.37	down	3.2e-06
ADAM19	0.36	down	1e-07
ATAD2	0.36	down	8e-07
BRCA2	0.36	down	1e-07
CKAP2	0.36	down	2e-07
DHFRP1	0.36	down	0.0007095
DUSP4	0.36	down	1e-07
NR2F2	0.36	down	3e-07
PUS7	0.36	down	4e-07
TMPO	0.36	down	4.6e-06
XRCC2	0.36	down	3e-07
DRP2	0.35	down	1e-07
FAM216A	0.35	down	1e-07
FANCI	0.35	down	1e-07
PTTG1	0.35	down	5e-07
RBL1	0.35	down	5.3e-06
S1PR3	0.35	down	1.4e-06
VLDLR	0.35	down	4e-07
AGPAT5	0.34	down	1e-07
AKAP12	0.34	down	1e-07
CDC6	0.34	down	1.03e-05
EPGN	0.34	down	1.59e-05
FAM111B	0.34	down	2e-07
FANCD2	0.34	down	3e-07
MCM10	0.34	down	2.7e-06
PAK6	0.34	down	3e-07
PRIM1	0.34	down	3e-07
TIPARP	0.34	down	1e-07
CAMK2N1	0.33	down	2e-07
HJURP	0.33	down	3.3e-06
HPRT1	0.33	down	3e-07
LMNB1	0.33	down	1e-07
SLC7A5	0.33	down	1e-07
AHNAK2	0.32	down	1e-07
CDCP1	0.32	down	1e-07
E2F7	0.32	down	1e-07
GRIA1	0.32	down	1e-07
KRT34	0.32	down	1e-07
RACGAP1	0.32	down	1e-07
DNMBP	0.31	down	1e-07
HMGA1	0.31	down	1e-07
MELK	0.31	down	1e-07
MLF1IP	0.31	down	1e-07
POLR3G	0.31	down	7.3e-06
RFC3	0.31	down	1e-07
RRM1	0.31	down	1e-07
DIAPH3	0.3	down	1e-07
ITGA6	0.3	down	2e-07
MYBL1	0.3	down	3e-07
OIP5	0.3	down	1e-07
SERPINB7	0.3	down	1e-06
SMS	0.3	down	2e-07
SPC25	0.3	down	2e-07
ZWILCH	0.3	down	1e-07
BLM	0.29	down	1e-07
C11orf41	0.29	down	1e-07
CK069_HUMAN	0.29	down	4e-07
ITGA2	0.29	down	1e-07
MAD2L1	0.29	down	1e-07
NCAPG2	0.29	down	1e-07
NEIL3	0.29	down	2e-07
ODC1	0.29	down	1e-07
SLC14A1	0.29	down	1e-07
WDR76	0.29	down	1e-07
C15orf42	0.28	down	1e-07
CCL28	0.28	down	1e-07
CIT	0.28	down	1e-07
HIST1H1B	0.28	down	1e-07
SMC4	0.28	down	4e-07
TRHDE	0.28	down	1e-07
AURKA	0.27	down	1e-07
FOXM1	0.27	down	1e-07
KIAA1524	0.27	down	2e-07
KIF2C	0.27	down	1e-07
KRT19	0.27	down	3e-07
CCNA2	0.26	down	6e-07
CCNE2	0.26	down	1e-07
CDK1	0.26	down	3e-07
CENPI	0.26	down	1e-07
CENPK	0.26	down	1e-07
DTL	0.26	down	1e-07
KIF18A	0.26	down	1e-07
UBASH3B	0.26	down	1e-07
ANGPTL4	0.25	down	1e-07
DCC	0.25	down	1e-07
KIF23	0.25	down	1e-07
PFKP	0.25	down	1e-07
POLE2	0.25	down	2e-07
AK5	0.24	down	1e-07
ENO2	0.24	down	1e-07
FAM83D	0.24	down	1e-07
FGF5	0.24	down	2e-07
HHIP	0.24	down	1e-07
KDR	0.24	down	1e-07
LY6K	0.24	down	1e-07
PFKFB4	0.24	down	1e-07
SGOL2	0.24	down	1e-07
CDCA8	0.23	down	1e-07
HIST2H4A	0.23	down	3.5e-06
KIF4B	0.23	down	1e-07
CCNB1	0.22	down	1e-07
CDC20	0.22	down	1e-07
CDKN3	0.22	down	1e-07
KIF14	0.22	down	1e-07
KIF15	0.22	down	1e-07
NCAPH	0.22	down	1e-07
SPAG5	0.22	down	1e-07
CPA4	0.21	down	1e-07
KRTAP1-1	0.21	down	1e-07
PLK4	0.21	down	1e-07
PRC1	0.21	down	1e-07
PDK1	0.2	down	1e-07
ESCO2	0.19	down	1e-07
PITPNC1	0.19	down	2e-07
HIST1H2BM	0.18	down	1e-07
HIST1H3F	0.18	down	2e-07
KRTAP1-3	0.18	down	1e-07
NUF2	0.18	down	1e-07
RRM2	0.18	down	1e-07
SHCBP1	0.18	down	1e-07
APOBEC3B	0.17	down	1e-07
ARHGAP11A	0.17	down	1e-07
CDCA2	0.17	down	1e-07
ITGB3	0.17	down	1e-07
KRTAP1-5	0.17	down	1e-07
NEK2	0.17	down	1e-07
TPX2	0.17	down	1e-07
TRIP13	0.17	down	1e-07
GINS2	0.16	down	1e-07
HIST2H2AB	0.16	down	1e-07
KIF20B	0.16	down	1e-07
PBK	0.16	down	1e-07
PRR11	0.16	down	1e-07
SGOL1	0.16	down	3e-07
SKA3	0.16	down	2.7e-06
DEPDC1	0.15	down	1e-07
PLK1	0.15	down	1e-07
SERPINB2	0.15	down	1e-07
SLC16A6	0.15	down	1e-07
TTK	0.15	down	1e-07
NUSAP1	0.14	down	1e-07
CCNB2	0.13	down	1e-07
CENPF	0.13	down	1e-07
NCAPG	0.13	down	1e-07
TOP2A	0.13	down	1e-07
ANLN	0.12	down	1e-07
ASPM	0.12	down	1e-07
CKAP2L	0.12	down	1e-07
HMMR	0.12	down	1e-07
KIF20A	0.12	down	1e-07
NDC80	0.12	down	1e-07
CASC5	0.11	down	1e-07
CENPE	0.11	down	1e-07
CEP55	0.11	down	1e-07
NPTX1	0.11	down	2e-07
SKA1	0.11	down	1e-07
DLGAP5	0.1	down	1e-07
KIF11	0.1	down	1e-07
MKI67	0.1	down	1e-07
BUB1	0.086	down	1e-07
TMEM156	0.084	down	1e-07
