# Supplementary material for: Differential long noncoding RNA/mRNA expression profiling and functional network analysis during osteogenic differentiation of human bone marrow mesenchymal stem cells
Source: Stem Cell Res Ther. 2017 Feb 7;8:30. doi: 10.1186/s13287-017-0485-6 (PMC5297123; doi:10.1186/s13287-017-0485-6)
Supplement: Additional file 2: Table S2. — The differentially expressed lncRNAs during osteogenic differentiation of BMSCs. (XLS 185 kb) [file 13287_2017_485_MOESM2_ESM.xls]

## Sheet: SHEET 1
Additional file 2: table S2.The differentially expressed lncRNAs during osteogenic differentiation of BMSCs
accession_number	Fold-change (BMSC-induce/BMSCS-basic)	style	p-value
chr2:210598297-210598751	31.13	up	1e-07
chr10:5021149-5021321	25.08	up	1e-07
chr4:154701857-154702231	20.56	up	1e-07
chr5:36251412-36252047	19.7	up	1e-07
chr10:5030802-5030970	16.49	up	1e-07
chr10:5011365-5011676	15.4	up	1e-07
XR_111050	14.13	up	1e-07
chr6:106556513-106556950	11.59	up	1e-07
chr10:5009428-5009770	10.22	up	1e-07
chr12:91497423-91497789	8.94	up	1e-07
chr16:19868616-19897489	8.83	up	1e-07
chr1:103342023-103574052	8.74	up	1e-07
chr18:10784823-10784959	8.62	up	1e-07
chr19:6717986-6718096	8.4	up	1e-07
chr6:160102047-160102150	8.26	up	1e-07
chr8:70569711-70570393	8.16	up	1e-07
chr2:227871388-227871994	7.91	up	1e-07
chr18:10770160-10770292	7.35	up	1e-07
chr10:5042201-5042546	6.79	up	2e-07
chr17:6676712-6678909	6.74	up	1e-07
chr10:4934796-5025475	6.59	up	1e-07
chr2:38294652-38303323	6.55	up	1e-07
chr5:80522339-80522497	6.06	up	1e-07
chr3:41241734-41241922	6.04	up	7e-07
chr10:30724167-30724285	5.78	up	3.4e-06
chr10:30725116-30725237	5.72	up	3.1e-06
chr18:60223867-60223976	5.38	up	6e-06
chr3:8600741-8600832	5.38	up	1e-07
chr2:191790756-191790890	5.27	up	1.9e-06
chr3:187457659-187457769	5.23	up	2e-07
NR_045555	5.14	up	2e-07
chr5:80409226-80409719	5.12	up	1e-07
chr1:85864255-85865357	4.91	up	6e-07
chr5:40998123-41071405	4.9	up	1e-07
chr1:110472374-110472620	4.89	up	1.3e-06
NR_002196	4.7	up	1e-07
chr8:79717457-79717711	4.57	up	4.2e-06
chr1:110472988-110473216	4.43	up	1e-07
chr7:134624872-134624973	4.43	up	2e-07
chr6:125440195-125585553	4.25	up	1.8e-06
chr7:134625028-134625151	4.24	up	3e-07
NR_024593	4.23	up	1.34e-05
chr3:187457269-187457373	4.22	up	4e-07
chr2:231921578-232037541	4.21	up	5e-07
chr2:56093210-56093654	4.2	up	2e-07
chr5:150413595-150413829	4.14	up	1e-07
chr10:30725863-30726050	4.11	up	1.76e-05
chr2:191764949-191765091	4.09	up	2e-07
chr8:79716707-79717930	4.09	up	2.2e-06
chr2:191777911-191778036	4.06	up	1e-07
chr17:66592105-66592213	4.02	up	9.8e-05
chr4:169712209-169712354	4.01	up	1e-07
chr6:137539988-137540566	3.98	up	1e-07
chr10:24833622-24833738	3.92	up	4e-07
chr12:7250412-7250552	3.92	up	1.47e-05
chr3:124685700-124685827	3.9	up	1e-07
chr4:156775914-156841558	3.84	up	6.2e-06
chr22:45946874-45946968	3.81	up	2.57e-05
chr3:124686671-124687237	3.78	up	1.1e-06
chr10:5029967-5060207	3.77	up	2e-07
chr5:150413890-150414042	3.77	up	2e-07
chr15:81093355-81093462	3.73	up	6e-07
chr8:108264097-108264531	3.67	up	2e-07
chr3:176856558-176856745	3.66	up	0.0002449
chr1:110472697-110472847	3.56	up	1.1e-06
chr1:85918973-85919071	3.55	up	7e-07
chr10:5006523-5006625	3.51	up	1e-07
chr3:124684799-124685019	3.5	up	1.8e-06
chr10:117819470-117819987	3.46	up	1.8e-06
chr10:5007990-5008096	3.46	up	0.0076837
chr2:102764137-102764231	3.46	up	5.3e-06
chr3:124689280-124689374	3.45	up	1e-06
chr3:124739751-124739891	3.43	up	6e-07
chr4:55163473-55163767	3.43	up	4e-07
chr3:145968217-145968318	3.4	up	3.3e-06
chr3:124748073-124748227	3.36	up	7e-07
chr3:124687775-124687864	3.35	up	4e-07
chr3:124716552-124716643	3.35	up	1.1e-06
chr3:124686131-124686230	3.34	up	1.3e-06
chr12:51399278-51399377	3.31	up	5e-07
chr3:176905441-176905604	3.24	up	5.4e-06
chr5:52249605-52249743	3.23	up	6.35e-05
chr3:124687288-124687418	3.19	up	1.1e-06
chr3:124688022-124688104	3.16	up	4.4e-06
chr21:42599754-42599861	3.15	up	4.9e-06
chr3:124688190-124688329	3.15	up	5.8e-06
chr2:138722288-138722386	3.14	up	4.9e-06
chr3:171792579-171792720	3.09	up	5.8e-06
chr2:191761373-191761738	3.06	up	6e-07
chr5:125816217-125826012	3.06	up	4e-07
chr3:156878108-156878330	3.02	up	2.9e-06
chr18:10752667-10752843	2.99	up	4.85e-05
chr2:138760936-138761052	2.98	up	0.0001607
chr3:8596988-8597210	2.96	up	2.96e-05
chr5:150414118-150414298	2.96	up	2.15e-05
chr1:65900419-65900823	2.95	up	4.7e-06
chrX:17761889-17761985	2.95	up	4.24e-05
chr12:56748712-56748814	2.94	up	1.32e-05
chr3:171780599-171780847	2.94	up	5e-07
chrX:108973571-108973697	2.93	up	9.1e-06
chr2:101438136-101438245	2.92	up	4.7e-06
chr2:209105448-209105556	2.92	up	0.0002904
chr12:10374779-10375588	2.91	up	8e-07
chr2:191745553-191830278	2.91	up	8e-07
chr2:191762400-191762496	2.91	up	0.0037247
chr3:171779570-171779727	2.9	up	4.89e-05
chr22:31674809-31675507	2.89	up	1.8e-06
chr10:75870897-75871022	2.88	up	3.7e-06
chr3:124731484-124731779	2.88	up	6e-07
chr12:42943332-42943421	2.86	up	7e-07
chr3:171780951-171781210	2.86	up	3.76e-05
chr13:76413726-76413853	2.85	up	4.9e-06
chr11:61733894-61734431	2.84	up	6.3e-06
chr2:101441528-101441660	2.84	up	2.02e-05
chr2:191791121-191791273	2.82	up	3.72e-05
chr3:171856068-171856163	2.81	up	1.1e-06
chr2:206624223-206628694	2.8	up	3.4e-06
chr4:55120938-55121047	2.8	up	4.2e-06
chr3:187455596-187455695	2.79	up	4.11e-05
chr5:179248702-179248789	2.79	up	6.6e-06
chr3:50084607-50084713	2.78	up	1.99e-05
chr2:178108021-178108163	2.77	up	8e-05
chr21:36218999-36219094	2.77	up	2.7e-06
chr1:225705080-225705208	2.75	up	1.19e-05
chr18:56042844-56042933	2.74	up	0.0036528
chr3:124685324-124685436	2.73	up	1.75e-05
chr3:171774384-171774515	2.72	up	0.0005862
chr4:152584220-152584381	2.72	up	0.0001205
chr3:124684554-124774802	2.7	up	3.4e-06
XR_132899	2.69	up	1.1e-06
chr3:171785122-171785220	2.68	up	8.97e-05
NR_003255	2.68	up	9.5e-06
NR_028272	2.67	up	1.4e-06
chr15:63360887-63361002	2.66	up	0.0002468
chr3:171767181-171767292	2.65	up	5.56e-05
chr16:29709405-29709540	2.64	up	3.37e-05
chr21:35445823-35515334	2.63	up	6.5e-06
chr17:66568912-66569020	2.62	up	1.26e-05
chr4:57935169-57935267	2.62	up	1.95e-05
chr15:68664738-68664843	2.61	up	2.7e-06
chr3:171785355-171785470	2.61	up	4.39e-05
chr4:120133791-120216672	2.61	up	2.17e-05
chr17:17398489-17398982	2.6	up	1.12e-05
chr3:8584865-8585034	2.6	up	7.3e-06
chr5:92924624-92924752	2.6	up	3.03e-05
FR406817	2.6	up	3.08e-05
chr18:33232332-33232484	2.59	up	0.0001408
chr4:57964599-57964695	2.59	up	4e-06
chr11:57182603-57182714	2.58	up	0.0002806
chr11:61562118-61562214	2.56	up	3e-06
chr18:10759715-10759894	2.56	up	1.04e-05
chr5:39371780-39462402	2.56	up	7.56e-05
chr5:82834935-82857418	2.56	up	3.3e-06
chr8:121062281-121062693	2.56	up	0.0001045
chr13:76412816-76413099	2.55	up	5.23e-05
chr18:56067061-56067165	2.55	up	4.9e-06
chr15:63355582-63355746	2.54	up	6.7e-06
chr18:10871277-10871377	2.54	up	5.4e-06
chr2:102771206-102771312	2.54	up	0.0002419
chr3:171790107-171790205	2.54	up	3.3e-06
chr3:171807935-171808021	2.54	up	3.6e-06
chr1:65900065-65900290	2.53	up	3.3e-06
chr11:66468936-66469037	2.53	up	0.0003464
chr17:48742243-48742399	2.53	up	9.8e-06
chr3:171989484-171989635	2.53	up	0.0037247
chr6:169615875-169654139	2.53	up	3.2e-06
chr8:17433942-17500642	2.53	up	2.4e-06
chr20:33298151-33298344	2.52	up	1.22e-05
chr5:179261191-179261370	2.52	up	3.38e-05
chr18:56066419-56066554	2.51	up	4.1e-06
chr1:153888797-153889079	2.5	up	8.27e-05
chr3:187454287-187454487	2.5	up	0.0011818
chr19:6745225-6745381	2.49	up	5.1e-06
chr19:6745613-6745845	2.49	up	1.05e-05
chr1:45277426-45277507	2.48	up	0.0003471
chr3:171858417-171858531	2.48	up	2e-06
chr3:171855735-171855885	2.45	up	4.2e-06
chr10:71929450-71929586	2.44	up	6.3e-06
chr18:3451196-3451315	2.44	up	0.0013318
chr13:111535488-111535664	2.43	up	1.87e-05
chr16:29690358-29710020	2.43	up	5.4e-06
chr13:43466130-43469356	2.42	up	3.6e-06
chr15:81165993-81166142	2.42	up	3.58e-05
chr14:21702764-21702929	2.41	up	3.82e-05
chr2:101488115-101488247	2.41	up	9.22e-05
chr6:134491683-134491786	2.41	up	0.003208
chr1:2174522-2174616	2.4	up	0.0005116
chr20:17552899-17553022	2.4	up	1.32e-05
chr5:14427397-14427563	2.4	up	4.9e-06
chr20:57483719-57483841	2.39	up	0.0005226
chr15:81116821-81116928	2.38	up	3.44e-05
chr3:171790264-171790355	2.37	up	1.13e-05
chr3:171872354-171872493	2.37	up	4.08e-05
chr5:127594099-127594489	2.37	up	5.3e-06
chr5:179260287-179260580	2.37	up	0.001262
chr1:225705487-225705730	2.36	up	4.2e-06
chr3:171776583-171776675	2.36	up	0.0004893
chr5:92929841-92929982	2.36	up	1.62e-05
chr2:178103727-178103860	2.35	up	1.61e-05
chr11:61566895-61566989	2.34	up	6.6e-06
chr11:61734562-61734682	2.34	up	0.0003164
chr17:15407641-15407814	2.34	up	6.7e-06
chr3:171784779-171784892	2.34	up	0.0006506
chr3:41242416-41242619	2.34	up	0.0002904
chr10:5011731-5011821	2.33	up	0.0005757
chr13:111535755-111535871	2.33	up	8.35e-05
chr18:3453252-3453383	2.33	up	0.0010887
chr3:187455222-187455363	2.33	up	7.7e-06
chr3:49063010-49063378	2.33	up	1.46e-05
chr5:52782287-52782418	2.33	up	3.23e-05
chr10:100020562-100020663	2.32	up	1.92e-05
chr20:33438734-33438954	2.32	up	0.0006747
chr18:10704470-10704552	2.31	up	0.0003889
chr3:172030560-172030687	2.31	up	0.0027445
NR_038393	2.31	up	6.6e-06
chr10:30723967-30724081	2.3	up	0.0003146
chr10:75873456-75873642	2.3	up	3.8e-05
chr16:29707283-29707398	2.3	up	5.18e-05
chr21:36237869-36237968	2.3	up	4.4e-06
chr21:42876195-42876306	2.3	up	0.0007598
chr3:124750002-124750105	2.3	up	0.0010631
chrX:23801290-23804343	2.3	up	6.8e-06
NR_028301	2.3	up	2.96e-05
chr20:33298065-33298214	2.29	up	0.0036781
chr5:14452321-14452405	2.29	up	1.36e-05
chr1:37940153-37949978	2.28	up	1.72e-05
chr10:44876809-44876939	2.28	up	8.26e-05
chr3:124718304-124718395	2.28	up	6.5e-06
chr12:56743071-56743191	2.27	up	0.0030144
chr15:80847448-80855266	2.27	up	0.0001166
chr10:102118989-102119110	2.26	up	0.000266
chr10:70093392-70093474	2.26	up	8.23e-05
chr15:63355795-63355889	2.26	up	7.42e-05
chr18:56042026-56042202	2.25	up	0.0008732
chr2:178105096-178105338	2.25	up	7.12e-05
chr5:133300869-133300981	2.24	up	0.0001356
chr1:110561521-110561621	2.23	up	4.23e-05
chr1:155288334-155288445	2.23	up	0.0057059
chr16:74943574-74943660	2.23	up	0.0017664
chr5:52083730-52252327	2.23	up	0.0001682
chr7:105888812-105889247	2.23	up	3.83e-05
chr12:113730167-113730279	2.22	up	0.0002402
chr13:76408647-76408765	2.22	up	2.22e-05
chr15:63361680-63361779	2.22	up	0.0001871
chr18:10757995-10758149	2.22	up	0.000173
chr3:154876577-154876752	2.22	up	0.0001574
chr3:171767897-171767987	2.22	up	0.0045093
chr3:171866886-171866978	2.22	up	0.0025774
chr11:111412128-111412329	2.21	up	1.83e-05
chr11:46678215-46678329	2.21	up	0.0001988
chr3:171866283-171866383	2.21	up	4.08e-05
chr3:41279674-41279812	2.21	up	8.12e-05
FR000997	2.21	up	4.53e-05
chr11:32121403-32121511	2.2	up	3.74e-05
chr12:83080659-83528649	2.2	up	0.0001052
chr2:101502951-101503042	2.2	up	2.5e-05
chr21:27086986-27087172	2.2	up	0.0006032
chr3:171774176-171774335	2.2	up	0.0011795
chr3:171781326-171781440	2.2	up	0.000617
chr3:171833213-171833318	2.2	up	0.0009639
chr3:171854003-171854162	2.2	up	0.0039504
chr11:18033840-18033987	2.19	up	0.0002289
chr3:171760020-171760195	2.19	up	0.0007293
chr3:171785544-171785790	2.19	up	0.0014155
chr1:231000354-231000490	2.18	up	2.59e-05
chr3:171870198-171870359	2.18	up	0.001758
chr3:56761446-57113336	2.18	up	0.0001849
chr12:51317255-51326300	2.17	up	8.01e-05
chr4:152499012-152499129	2.17	up	0.004623
chr5:14449603-14449726	2.17	up	0.0004141
chr5:154198051-154238812	2.17	up	0.0001107
chr1:245708183-245708286	2.16	up	0.0007157
chr12:6714624-6714734	2.16	up	0.0005783
chr2:242190203-242190340	2.16	up	0.0003789
chr4:153589585-153589695	2.16	up	0.0028637
chr14:24634421-24634624	2.15	up	8.22e-05
chr17:40122840-40122928	2.15	up	0.0008301
chr18:55347955-55348065	2.15	up	0.0039857
chr2:187506146-187559977	2.15	up	6.16e-05
chr2:27318236-27318316	2.15	up	0.0001923
chr10:28966271-28971868	2.14	up	0.0004211
chr10:70093132-70093243	2.14	up	4.56e-05
chr18:60210277-60210388	2.14	up	0.0021451
chr21:35890112-35890365	2.14	up	2.8e-05
chrX:23802735-23803405	2.14	up	2.59e-05
chr10:75760815-75760941	2.13	up	0.0005915
chr11:57546408-57546514	2.13	up	5.25e-05
chr12:7251943-7252161	2.13	up	8.17e-05
chr14:21726850-21726970	2.13	up	3.07e-05
chr2:206423309-206423436	2.13	up	0.0005046
chr3:171795315-171795494	2.13	up	3.92e-05
chr3:4815263-4815382	2.13	up	0.021658
chr13:76412357-76412520	2.12	up	0.0001414
chr14:35870717-35873952	2.12	up	0.0001974
chr2:102770925-102771167	2.12	up	0.0001462
chr2:206579306-206579419	2.11	up	0.0009603
chr3:124732468-124732594	2.11	up	2.27e-05
chr3:171889429-171889514	2.11	up	0.0015108
chr3:41242200-41242321	2.1	up	0.0003814
chr1:113244397-113244681	2.09	up	0.000757
chr11:47753192-47753340	2.09	up	6.49e-05
chr11:62604090-62604244	2.09	up	0.0002139
chr2:178106888-178107074	2.09	up	0.0002279
chr3:15301076-15301200	2.09	up	0.0001063
chr4:170911467-170911614	2.09	up	0.0001072
chr5:150408069-150408543	2.09	up	0.000111
chr5:92836816-92921169	2.09	up	7.52e-05
chr1:181024988-181025086	2.08	up	0.0002102
chr14:74758768-74758896	2.08	up	0.0006953
chr17:45751715-45751861	2.08	up	0.0002732
chr3:171778820-171778927	2.08	up	3.42e-05
NR_003260	2.08	up	9.41e-05
chr13:39612448-39624246	2.07	up	0.0003001
chr2:191746550-191746673	2.07	up	4.44e-05
chr11:116635200-116635293	2.06	up	0.0001562
chr12:72005185-72005318	2.06	up	0.0030743
chr1:45275833-45275940	2.05	up	0.003075
chr12:21912964-21919484	2.05	up	0.0008223
chr13:110424630-110424729	2.05	up	0.0005668
chr19:6745408-6745563	2.05	up	0.0003636
chr5:179260790-179260963	2.05	up	5.08e-05
chr11:71943387-71943639	2.04	up	0.0006259
chr12:46763706-46763824	2.04	up	0.0005449
chr17:1945556-1945688	2.04	up	0.0010899
chr5:179049297-179049395	2.04	up	0.0005229
chrX:23802024-23802141	2.04	up	8.94e-05
chr1:92243004-92243098	2.03	up	0.0012012
chr10:102116173-102116277	2.03	up	0.0024855
chr20:57475675-57475984	2.03	up	0.0150504
chr8:42176506-42176654	2.03	up	0.0008727
chr14:21705272-21705387	2.02	up	0.0006789
chr18:8377905-8378195	2.02	up	0.0032775
chr2:242191444-242191573	2.02	up	0.0021879
chr21:36212925-36213033	2.02	up	0.0001402
chr6:134492068-134492158	2.02	up	0.0003093
chr7:101888716-101888817	2.02	up	0.0051122
chr7:90234527-90234659	2.02	up	0.0002619
chr12:65860735-65893850	2.01	up	0.0017583
chr2:191829102-191829419	2.01	up	0.0001127
chr5:171851896-171851998	2.01	up	0.0005906
XR_133029	2.01	up	0.0002278
chr1:160208574-160208693	2	up	0.005024
chr1:53380376-53380604	2	up	0.0020712
chr12:113681704-113681835	2	up	0.0048776
chr17:14251357-14251437	2	up	0.0003419
chr2:71574189-71574308	2	up	0.0010364
chr3:124707046-124707138	2	up	0.0003464
chr3:187461952-187462097	2	up	0.0001401
chr3:37650597-37650721	2	up	0.001073
chr3:47861284-47861390	2	up	0.00698
chr4:57931877-57931983	2	up	0.0011619
chr10:70093932-70094037	1.99	up	0.0097117
chr12:121784252-121784431	1.99	up	0.0322764
chr16:70758469-70758579	1.99	up	0.0015308
chr2:178117533-178117853	1.99	up	9.92e-05
chr21:35890368-35890667	1.99	up	5.7e-05
chr6:18387853-18395648	1.99	up	0.0020046
chr9:100358556-100358652	1.99	up	0.003423
chr9:35684572-35684701	1.99	up	0.0009832
FR268176	1.99	up	0.0022974
chr18:3454717-3454919	1.98	up	0.0038139
chr2:101469164-101469302	1.98	up	0.0017903
chr2:32583454-32583574	1.97	up	0.0055996
chr2:46608094-46608293	1.97	up	0.0038403
chr20:42837344-42837545	1.97	up	0.0034411
chr9:114453849-114454246	1.97	up	0.0003601
chrX:108927695-108927824	1.97	up	0.0005923
NR_033421	1.97	up	4.01e-05
chr10:100011824-100015946	1.96	up	0.0001124
chr10:70093714-70093910	1.96	up	0.0002441
chr11:6578732-6579003	1.96	up	0.0010311
chr12:48268208-48268294	1.96	up	0.0003383
chr12:69240258-69240402	1.96	up	0.0044595
chr15:43739000-43739114	1.96	up	5.46e-05
chr18:3454975-3455069	1.96	up	0.0004884
chr2:178121976-178122115	1.96	up	0.0002447
chr20:62888856-62889034	1.96	up	0.0040534
chr3:172036424-172036544	1.96	up	0.0001822
chr5:170492427-170492947	1.96	up	0.0015656
chr5:95221060-95221164	1.96	up	0.0036419
chr6:2899288-2900903	1.96	up	0.0025958
chr14:75018884-75026726	1.95	up	6.94e-05
chr19:6686649-6686755	1.95	up	0.0009931
chr2:10459966-10460060	1.95	up	0.002827
chr3:171768591-171768724	1.95	up	0.0030555
chr5:32149183-32149285	1.95	up	0.0015569
chr1:65899578-65899682	1.94	up	0.0008713
chr11:64075078-64075275	1.94	up	0.0004816
chr12:50747875-50748018	1.94	up	0.0029475
chr5:92921486-92921581	1.94	up	0.00026
chr7:100551085-100551256	1.94	up	0.0063389
chr9:134307679-134307816	1.94	up	0.0092836
chr1:201829117-201829245	1.93	up	0.0004298
chr10:6220130-6220259	1.93	up	0.0011507
chr17:74702068-74702177	1.93	up	9.78e-05
chr18:56067367-56067503	1.93	up	0.0018094
chr1:1197883-1198018	1.92	up	0.0014568
chr14:24630262-24635774	1.92	up	0.0004006
chr18:46596811-46596955	1.92	up	0.003522
chr2:101482413-101482521	1.92	up	0.0018643
chr5:92927530-92927761	1.92	up	0.0026822
chr12:133401227-133401432	1.91	up	0.0115686
chr12:56575082-56575235	1.91	up	0.0246125
chr13:41238645-41238768	1.91	up	0.0001514
chr17:55368418-55368547	1.91	up	0.0188984
chr3:172093139-172093224	1.91	up	0.0028138
chr7:157638034-157638144	1.91	up	0.006887
chr7:26231152-26231406	1.91	up	8.55e-05
chr8:452833-452937	1.91	up	0.0012881
chr9:14297165-14297268	1.91	up	0.0006811
chr1:87796136-87796246	1.9	up	0.0021457
chr12:128957811-128957930	1.9	up	0.0006146
chr20:34225338-34225474	1.9	up	0.0003682
chr22:43091158-43091254	1.9	up	0.004011
chr4:56290015-56290172	1.9	up	9.97e-05
chr5:74019570-74019661	1.9	up	0.0050262
chr6:26451502-26451603	1.9	up	0.0010275
chr1:205567064-205567177	1.89	up	0.0032869
chr13:111059610-111059750	1.89	up	0.0052623
chr13:32981004-33002098	1.89	up	0.0470461
chr16:31198264-31198781	1.89	up	0.0001295
chr2:149942861-149942964	1.89	up	0.0002577
chr2:178107669-178107813	1.89	up	0.0027248
chr2:178115663-178115851	1.89	up	0.0049876
chr2:233122017-233122126	1.89	up	0.0039131
chr21:46285711-46285818	1.89	up	0.0003621
chr5:79025499-79028471	1.89	up	0.0005444
chr10:114133776-114188138	1.88	up	0.0001102
chr11:70266678-70266849	1.88	up	0.0007755
chr14:21709774-21709936	1.88	up	0.0341423
chr14:21711421-21711544	1.88	up	0.0004311
chr16:68323553-68323831	1.88	up	0.0040093
chr2:223804061-223804192	1.88	up	0.0016561
chr6:166720908-166728441	1.88	up	0.0009717
NR_027621	1.88	up	0.0004248
chr16:68325004-68325108	1.87	up	0.0007617
chr17:14215852-14215967	1.87	up	0.0005634
chr2:242028584-242041747	1.87	up	0.0027392
chr20:30975353-30975491	1.87	up	0.0120982
chr20:31015083-31015197	1.87	up	0.0002413
chr20:41474633-41474758	1.87	up	0.0003967
chr11:78676686-78676793	1.86	up	0.0005542
chr18:34356032-34356139	1.86	up	0.0011534
chr20:31015247-31015402	1.86	up	0.0145489
FR205524	1.86	up	0.0052652
chr1:225832698-225832788	1.85	up	0.004677
chr2:112820326-112820802	1.85	up	0.0010726
chr20:57476046-57476141	1.85	up	0.012343
chr5:142545973-142546099	1.85	up	0.007035
NR_040448	1.85	up	0.0034374
chr10:70096766-70096945	1.84	up	0.0191858
chr14:21702403-21702532	1.84	up	0.0029866
chr17:4235965-4236053	1.84	up	0.0006545
chr2:26466038-26513336	1.84	up	0.0001695
chr4:147855188-147864048	1.84	up	0.0012625
chr5:32598975-32599057	1.84	up	0.0031947
chr9:131356113-131356204	1.84	up	0.0018127
chr1:169441092-169441196	1.83	up	0.0003351
chr1:70714396-70714647	1.83	up	0.0030032
chr11:67849150-67849343	1.83	up	0.0003082
chr15:100874711-100874798	1.83	up	0.0004973
chr17:78354412-78354623	1.83	up	0.0232074
chr2:178101036-178101155	1.83	up	0.0053745
chr21:44413316-44413409	1.83	up	0.0002888
chr21:46286432-46286534	1.83	up	0.0011802
chr3:171757418-172119455	1.83	up	0.0001075
chr3:171766955-171767092	1.83	up	0.0032913
chr4:141013911-141014014	1.83	up	0.0042562
chr7:107580893-107581002	1.83	up	0.0068359
chr11:102056065-102056184	1.82	up	0.0032179
chr12:57861655-57861757	1.82	up	0.0003163
chr16:1500042-1500299	1.82	up	0.0237169
chr16:28838787-28838890	1.82	up	0.0057175
chr16:29286334-29286448	1.82	up	0.0015031
chr17:58600097-58600210	1.82	up	0.0007999
chr2:178127529-178127654	1.82	up	0.0200169
chr3:124545035-124545146	1.82	up	0.0024714
XR_110909	1.82	up	0.0005114
chr1:11547763-11547885	1.81	up	0.0028433
chr14:23347896-23347998	1.81	up	0.0069239
chr3:49063518-49063616	1.81	up	0.0063326
chr4:54306832-54306942	1.81	up	0.0003978
chr5:112361701-112362215	1.81	up	0.0003941
chr12:6781780-6782008	1.8	up	0.0018456
chr14:21565242-21565327	1.8	up	0.019343
chr14:21726034-21726145	1.8	up	0.0017441
chr2:113418613-113418709	1.8	up	0.0100712
chr2:160912493-160912601	1.8	up	0.008653
chr3:122399465-122449687	1.8	up	0.00259
chrX:53569873-53570008	1.8	up	0.0086598
NR_033872	1.8	up	0.001578
chr1:154571352-154571454	1.79	up	0.0032697
chr1:230980451-230980567	1.79	up	0.0006505
chr14:94441944-94442074	1.79	up	0.0034137
chr15:73045334-73045539	1.79	up	0.0005635
chr3:124586002-124586133	1.79	up	0.0008269
chr8:131387256-131387365	1.79	up	0.0004694
chr9:4730929-4731056	1.79	up	0.0036427
chr9:5097505-5097603	1.79	up	0.0012904
chr11:45679195-45679303	1.78	up	0.0027926
chr13:39917041-39917431	1.78	up	0.000609
chr2:242192460-242192570	1.78	up	0.001576
chr3:123008405-123008578	1.78	up	0.0056701
chr3:128820710-128820827	1.78	up	0.0172465
chr3:15321296-15321390	1.78	up	0.031788
chr1:2186565-2186674	1.77	up	0.0038593
chr1:226068188-226068287	1.77	up	0.0143168
chr1:40027107-40027201	1.77	up	0.0066701
chr12:31098426-31098533	1.77	up	0.0144483
chr14:21717074-21717212	1.77	up	0.0012743
chr2:143636910-143636992	1.77	up	0.0079033
chr2:69466014-69466152	1.77	up	0.0005475
chr20:48304549-48304635	1.77	up	0.0028862
chr3:49064810-49064901	1.77	up	0.0016501
chr1:230215358-230215477	1.76	up	0.0135592
chr1:33151388-33151596	1.76	up	0.0161433
chr1:78188091-78188212	1.76	up	0.0105977
chr12:10864796-10865241	1.76	up	0.0014559
chr12:6152533-6152639	1.76	up	0.0066354
chr13:33102616-33102811	1.76	up	0.0008
chr16:46923802-46923899	1.76	up	0.0021109
chr22:39138580-39138684	1.76	up	0.0166462
chr3:171759553-171759756	1.76	up	0.0237857
chr5:173316029-173316129	1.76	up	0.000874
chr5:64675498-64675577	1.76	up	0.0188029
chr1:45982234-45982371	1.75	up	0.0270082
chr10:120902577-120902679	1.75	up	0.0026395
chr14:24633344-24633572	1.75	up	0.0178122
chr15:61477933-61478060	1.75	up	0.0361691
chr18:3452538-3452624	1.75	up	0.0008919
chr2:85921414-85925977	1.75	up	0.018991
chr2:86844521-86845860	1.75	up	0.0021436
chr3:171772744-171772869	1.75	up	0.00029
chr7:143576840-143576934	1.75	up	0.0022628
chr7:47325966-47326109	1.75	up	0.0014206
chr10:70096271-70096663	1.74	up	0.0013512
chr15:56216689-56216803	1.74	up	0.0053391
chr2:105897931-105898064	1.74	up	0.0058365
chr3:107644270-107646302	1.74	up	0.0072522
chr3:134086222-134086323	1.74	up	0.0049326
chr6:132270752-132271039	1.74	up	0.0157332
chr7:922984-923092	1.74	up	0.0019309
chr8:48625678-48625773	1.74	up	0.0108443
chr1:1707194-1707327	1.73	up	0.010239
chr1:47050306-47050407	1.73	up	0.0016564
chr16:20347813-20347912	1.73	up	0.001856
chr16:89547367-89547528	1.73	up	0.0054758
chr22:43633267-43633417	1.73	up	0.0031411
chr5:179046858-179047016	1.73	up	0.005259
chr7:94284614-94284711	1.73	up	0.0010131
chr1:175625886-175625971	1.72	up	0.0326218
chr11:131928140-131928263	1.72	up	0.0054693
chr12:24048587-24049147	1.72	up	0.000916
chr13:111551466-111551553	1.72	up	0.0033362
chr13:32743214-32743319	1.72	up	0.0156032
chr14:20920701-20920839	1.72	up	0.0360945
chr18:34355733-34355834	1.72	up	0.007373
chr18:56368434-56368548	1.72	up	0.0019092
chr19:1366630-1366741	1.72	up	0.006878
chr2:191541740-191550409	1.72	up	0.0177808
chr9:94866418-94866678	1.72	up	0.0027308
chr1:211746177-211746275	1.71	up	0.0028744
chr1:2190852-2190957	1.71	up	0.0018535
chr1:57739352-57739478	1.71	up	0.003568
chr1:71534107-71534276	1.71	up	0.0195559
chr14:69355050-69355169	1.71	up	0.0047945
chr2:233757162-233757299	1.71	up	0.0046974
chr21:47611883-47611966	1.71	up	0.0038957
chr22:39137183-39137271	1.71	up	0.0147842
chr3:171763277-171763395	1.71	up	0.0019574
chr7:107587910-107588011	1.71	up	0.0053534
chr1:53383061-53383285	1.7	up	0.0011088
chr11:70255556-70255904	1.7	up	0.005217
chr12:117439804-117439934	1.7	up	0.0056327
chr14:68759816-68759915	1.7	up	0.0134752
chr15:92985610-92985751	1.7	up	0.0273079
chr17:40341942-40342082	1.7	up	0.0039937
chr2:219194667-219194786	1.7	up	0.0401663
chr2:71611153-71611299	1.7	up	0.0211092
chr20:34317527-34317709	1.7	up	0.0143079
chr5:80535892-80536075	1.7	up	0.0081577
chr7:30191335-30191449	1.7	up	0.0286593
chr8:27188854-27188963	1.7	up	0.0010493
chr1:37273592-37273682	1.69	up	0.0036228
chr12:53861097-53861237	1.69	up	0.0018493
chr13:28495101-28495225	1.69	up	0.0064164
chr13:50261442-50261536	1.69	up	0.0138712
chr13:76143827-76143915	1.69	up	0.0023583
chr14:75549095-75549273	1.69	up	0.0085967
chr17:40051535-40051696	1.69	up	0.0153414
chr2:186648670-186664839	1.69	up	0.0044926
chr2:27275328-27275424	1.69	up	0.0034405
chr20:33893337-33893458	1.69	up	0.0094482
chr22:19806405-19806545	1.69	up	0.0202529
chr22:32024248-32024355	1.69	up	0.0448813
chr3:183881792-183881950	1.69	up	0.0105042
chr4:87857564-87857660	1.69	up	0.0007361
chr8:144355848-144356005	1.69	up	0.0367813
chr10:77166130-77166307	1.68	up	0.0028431
chr11:67855867-67855974	1.68	up	0.0156268
chr12:113733945-113734066	1.68	up	0.00295
chr12:348288-348437	1.68	up	0.0060351
chr12:54107806-54107915	1.68	up	0.0072781
chr12:58150910-58151013	1.68	up	0.0213776
chr14:34906174-34906285	1.68	up	0.0155748
chr16:30763742-30763900	1.68	up	0.0266806
chr17:31442916-31443028	1.68	up	0.019092
chr17:55371959-55372064	1.68	up	0.0026366
chr17:56582041-56582136	1.68	up	0.008273
chr5:171812440-171812541	1.68	up	0.0021987
chr5:36224736-36224821	1.68	up	0.0062459
chrX:17761438-17761572	1.68	up	0.0027135
chr1:155165379-155177708	1.67	up	0.0021728
chr1:17736332-17736449	1.67	up	0.0132006
chr12:63177812-63177920	1.67	up	0.0170345
chr16:67909085-67909178	1.67	up	0.0158933
chr3:16386162-16386265	1.67	up	0.0186195
chr3:33444752-33444865	1.67	up	0.0030838
chr6:169959751-169959889	1.67	up	0.0059746
chr7:99816481-99816589	1.67	up	0.0166089
chr9:134273420-134273545	1.67	up	0.0078525
chr1:11350294-11350426	1.66	up	0.0070611
chr1:2200023-2200121	1.66	up	0.0239432
chr13:44023013-44033383	1.66	up	0.0028951
chr13:44166042-44166164	1.66	up	0.0079186
chr19:46119857-46120014	1.66	up	0.008252
chr20:30972519-30972642	1.66	up	0.0033015
chr3:15298673-15299240	1.66	up	0.0200287
chr7:141036058-141036167	1.66	up	0.0022898
chr8:145980074-145980238	1.66	up	0.0317587
chr1:201125415-201125511	1.65	up	0.0183825
chr1:42929625-42929770	1.65	up	0.0275641
chr11:94898704-94965705	1.65	up	0.0058511
chr12:125263853-125263988	1.65	up	0.0134993
chr14:52321581-52321699	1.65	up	0.0096686
chr15:72635775-72668817	1.65	up	0.01531
chr17:15420433-15420582	1.65	up	0.0252429
chr2:170352590-170352677	1.65	up	0.0023516
chr2:62079117-62079223	1.65	up	0.0463752
chr20:56185926-56186060	1.65	up	0.0115116
chr3:49977440-50114683	1.65	up	0.0010421
chr5:149523376-149523530	1.65	up	0.0277449
chr5:177633160-177633273	1.65	up	0.0044098
chr5:52249884-52250239	1.65	up	0.0029339
chr6:111803290-111803396	1.65	up	0.0121544
chr1:184821438-184821531	1.64	up	0.0257967
chr11:64542611-64542884	1.64	up	0.0078252
chr12:120607871-120607971	1.64	up	0.0027259
chr12:124013345-124013502	1.64	up	0.0058087
chr16:12007016-12007115	1.64	up	0.0420777
chr17:73489286-73489425	1.64	up	0.003853
chr19:55753301-55753462	1.64	up	0.011436
chr2:101451851-101452000	1.64	up	0.0079004
chr4:23829900-23830020	1.64	up	0.0393945
chr5:106878734-106878832	1.64	up	0.0034235
chr5:95273481-95273613	1.64	up	0.0018889
chr6:132272101-132398524	1.64	up	0.0416973
chr12:133311168-133311357	1.63	up	0.0230084
chr13:113878709-113878882	1.63	up	0.005997
chr16:67574782-67574890	1.63	up	0.0052946
chr16:70072825-70072974	1.63	up	0.0161101
chr16:89435420-89435569	1.63	up	0.0118106
chr2:120417306-120417422	1.63	up	0.0350948
chr2:178105371-178105498	1.63	up	0.012981
chr2:178121488-178121605	1.63	up	0.0040327
chr3:171763022-171763204	1.63	up	0.0219313
chr3:30888294-30888392	1.63	up	0.0085184
chr8:23431209-23431463	1.63	up	0.0037487
chr1:226032493-226032645	1.62	up	0.0028119
chr10:117885809-117885908	1.62	up	0.0461935
chr10:76969912-76991206	1.62	up	0.0043557
chr11:60639282-60639377	1.62	up	0.0165529
chr12:132465646-132465738	1.62	up	0.0164272
chr15:66885361-66885461	1.62	up	0.0195186
chr16:31160846-31160945	1.62	up	0.0252479
chr16:89929168-89929255	1.62	up	0.0176007
chr17:79971816-79971909	1.62	up	0.0271911
chr2:232328141-232328243	1.62	up	0.0226178
chr2:48757735-48757820	1.62	up	0.0057266
chr3:50132919-50133069	1.62	up	0.009193
chr4:56262708-56262846	1.62	up	0.0078913
chr6:131192586-131192750	1.62	up	0.0229317
chr5:179045647-179045998	1.61	up	0.0337555
chr1:160208732-160208830	1.6	up	0.0249763
chr1:53534106-53534206	1.6	up	0.0160314
chr1:94061628-94061737	1.6	up	0.0229199
chr10:70095968-70096063	1.6	up	0.0081078
chr11:57072912-57073030	1.6	up	0.0467777
chr11:62372211-62372353	1.6	up	0.0063838
chr12:46764038-46764133	1.6	up	0.0114273
chr13:111329028-111329161	1.6	up	0.0109854
chr14:94493778-94493865	1.6	up	0.008294
chr16:3533199-3533341	1.6	up	0.0167497
chr16:89483936-89484074	1.6	up	0.0053906
chr18:70210433-70210528	1.6	up	0.0076272
chr3:64277386-64277475	1.6	up	0.0108679
chr7:5350362-5350507	1.6	up	0.0143842
chr1:29143526-29143629	1.59	up	0.0214823
chr13:111546791-111546922	1.59	up	0.0175406
chr17:62515168-62515331	1.59	up	0.0197026
chr2:134106914-134107003	1.59	up	0.0299031
chr3:156874047-156874137	1.59	up	0.0196482
chr3:36901021-36901120	1.59	up	0.0115243
chr5:141245672-141245772	1.59	up	0.0297771
chr6:131191561-131191680	1.59	up	0.0109359
chr6:90845590-90845730	1.59	up	0.0210182
chr7:157562265-157562377	1.59	up	0.0217106
chr7:924244-924383	1.59	up	0.0080604
chr10:70258943-70259044	1.58	up	0.0286497
chr11:64539359-64539641	1.58	up	0.0019646
chr13:92541203-92541321	1.58	up	0.0106975
chr18:3454158-3454286	1.58	up	0.0135597
chr2:178107262-178107510	1.58	up	0.0054738
chr2:46588603-46588699	1.58	up	0.0357276
chr20:60774048-60774139	1.58	up	0.0125344
chr7:157588490-157588597	1.58	up	0.0039233
chr7:6464219-6464371	1.58	up	0.0115966
chrX:54785489-54785603	1.58	up	0.013909
chr1:120284538-120284631	1.57	up	0.0168006
chr1:23114782-23114868	1.57	up	0.0362138
chr1:84587766-84587853	1.57	up	0.0491845
chr10:105404716-105404864	1.57	up	0.0175568
chr12:10875010-10875147	1.57	up	0.0080228
chr12:121340596-121340729	1.57	up	0.0389268
chr15:77336359-77376326	1.57	up	0.027818
chr2:110001067-110001149	1.57	up	0.0056162
chr2:69244147-69244287	1.57	up	0.0083923
chr22:18475450-18475538	1.57	up	0.0187314
chr4:120158555-120158656	1.57	up	0.0121518
chr10:128201163-128201272	1.56	up	0.0328885
chr10:71904856-71904991	1.56	up	0.0463036
chr14:20923881-20924036	1.56	up	0.0155689
chr16:31196824-31197282	1.56	up	0.0262717
chr2:131629995-131630122	1.56	up	0.0253889
chr2:17830430-17830524	1.56	up	0.0427254
chr4:7310535-7310639	1.56	up	0.0246826
chr7:51196520-51196643	1.56	up	0.0226078
chr1:246267128-246267222	1.55	up	0.0205762
chr1:55046095-55046212	1.55	up	0.0151736
chr1:57735713-57735856	1.55	up	0.0284349
chr11:111384997-111385756	1.55	up	0.0138618
chr12:6694172-6694277	1.55	up	0.0229123
chr14:73243261-73243372	1.55	up	0.0130723
chr18:8376938-8377244	1.55	up	0.018088
chr19:13114235-13114345	1.55	up	0.0031716
chr2:128028568-128028683	1.55	up	0.0118279
chr2:20100180-20100318	1.55	up	0.0229877
chr2:207574233-207574347	1.55	up	0.0193918
chr3:49703071-49703177	1.55	up	0.0431773
chr6:16335537-16335652	1.55	up	0.0118193
chr6:170069338-170069558	1.55	up	0.0223588
chrX:47054138-47054395	1.55	up	0.0142464
XR_109205	1.55	up	0.0071813
chr14:69068800-69068923	1.54	up	0.0309636
chr16:1718892-1718990	1.54	up	0.0230266
chr17:47924431-47926078	1.54	up	0.0124165
chr6:168926571-168926671	1.54	up	0.0325044
chr1:211745788-211745925	1.53	up	0.0445364
chr11:64834849-64834962	1.53	up	0.0127853
chr17:35449966-35450058	1.53	up	0.0134859
chr5:93903227-93903410	1.53	up	0.0152582
chr9:131195697-131195839	1.53	up	0.0138562
chr13:33101805-33101900	1.52	up	0.0259174
chr14:21729604-21729755	1.52	up	0.0226698
chr17:55697069-55697208	1.52	up	0.0156246
chr2:48781230-48781324	1.52	up	0.0186954
chr3:13384874-13385025	1.52	up	0.0298242
chr5:177557997-177577566	1.52	up	0.0151216
chr9:117683793-117883284	1.52	up	0.0087889
chr16:77879535-77879634	1.51	up	0.0184874
chr17:59422557-59422647	1.51	up	0.0273404
chr2:178119724-178119830	1.51	up	0.0371975
chr2:209105196-209105345	1.51	up	0.0163867
chr3:138018473-138018603	1.51	up	0.0443853
chr3:194128226-194128352	1.51	up	0.039142
chr4:41700569-41700971	1.51	up	0.0321157
chr5:171880472-171880642	1.51	up	0.0306498
chr5:95248025-95248150	1.51	up	0.0121417
chr16:50775018-50776660	1.5	up	0.0147225
chr19:34882402-34882635	1.5	up	0.0157343
chr2:190648019-190648314	1.5	up	0.0117333
chr2:242608328-242608504	1.5	up	0.0323103
chr6:150048545-150048646	1.5	up	0.0404226
chr8:118986556-118986664	1.5	up	0.0274051
NR_026927	1.5	up	0.0431526
chr1:208245881-208245964	0.67	down	0.0391214
chr2:201722951-201723094	0.67	down	0.0131851
chr3:14158320-14158426	0.67	down	0.0454386
chr5:32602576-32602716	0.67	down	0.0301072
chr9:35077959-35078124	0.67	down	0.0314706
chr1:110172161-110172263	0.66	down	0.0203377
chr12:49327898-49328110	0.66	down	0.0429123
chr13:103456102-103456204	0.66	down	0.0190415
chr16:49598691-49598811	0.66	down	0.0441929
chr19:1585604-1585996	0.66	down	0.0252784
chr5:14482249-14482347	0.66	down	0.0463591
chr7:99637222-99637398	0.66	down	0.0141851
chr9:139971953-139978991	0.66	down	0.032257
chrX:103436201-103436376	0.66	down	0.0170002
FR321497	0.66	down	0.0266255
chr1:205577737-205577872	0.65	down	0.025007
chr16:312562-312667	0.65	down	0.0074097
chr3:42260368-42260662	0.65	down	0.0154601
chr4:77663095-77663192	0.65	down	0.0326278
chr1:1228477-1228761	0.64	down	0.0282975
chr11:46342713-46342848	0.64	down	0.0200914
chr11:93468854-93468985	0.64	down	0.0080646
chr11:96118316-96118496	0.64	down	0.0267709
chr12:72181961-72182056	0.64	down	0.0181566
chr14:34930172-34930345	0.64	down	0.028335
chr15:43700786-43701085	0.64	down	0.0059143
chr17:18080261-18087981	0.64	down	0.0052849
chr18:32828070-32828178	0.64	down	0.0297678
chr2:234984216-234984329	0.64	down	0.019837
chr2:235867775-235867904	0.64	down	0.0329989
chr22:18247663-18247820	0.64	down	0.0164683
chr7:150650907-150651012	0.64	down	0.0084314
chr8:98739957-98740080	0.64	down	0.0150796
chr9:72328519-72328669	0.64	down	0.0231089
chrX:70511060-70511198	0.64	down	0.0350379
chr12:12874769-12875258	0.63	down	0.0054646
chr12:3953237-3953338	0.63	down	0.0068869
chr14:91871434-91871561	0.63	down	0.0224888
chr16:83997410-83997518	0.63	down	0.0201718
chr16:89784928-89785092	0.63	down	0.0436231
chr19:1587831-1588095	0.63	down	0.0134065
chr2:200323411-200325223	0.63	down	0.0178325
chr2:70455378-70455469	0.63	down	0.0096906
chr22:45076644-45076752	0.63	down	0.0278336
chr3:13547507-13547629	0.63	down	0.0089153
chr4:25393212-25393524	0.63	down	0.0186434
chr8:38243725-38266062	0.63	down	0.0055999
chr9:127910510-127910605	0.63	down	0.0116633
FR371386	0.63	down	0.0255365
NR_002924	0.63	down	0.0106424
chr1:113196985-113197078	0.62	down	0.0285116
chr1:51762433-51762567	0.62	down	0.0128901
chr1:89296729-89296829	0.62	down	0.0096013
chr10:103570193-103570275	0.62	down	0.0091319
chr10:65382886-65383006	0.62	down	0.0123156
chr12:21623577-21623674	0.62	down	0.0074006
chr17:62498705-62499005	0.62	down	0.0163294
chr19:2231456-2231582	0.62	down	0.0092863
chr2:162017833-162017981	0.62	down	0.0049781
chr2:198359746-198359946	0.62	down	0.0052055
chr2:38524826-38524910	0.62	down	0.0363073
chr2:86385172-86385278	0.62	down	0.0250011
chr9:136669707-136669804	0.62	down	0.0181009
chr9:37588410-37592639	0.62	down	0.0117269
FR256134	0.62	down	0.0382394
chr1:203705826-203705983	0.61	down	0.0172911
chr1:204971907-204972001	0.61	down	0.0075838
chr10:17270258-17279592	0.61	down	0.0086134
chr10:81069854-81069971	0.61	down	0.0135234
chr11:45967022-45967111	0.61	down	0.0155553
chr17:42401505-42401740	0.61	down	0.0485059
chr17:71063840-71063979	0.61	down	0.0172544
chr18:48610442-48610567	0.61	down	0.0097491
chr19:1374100-1374275	0.61	down	0.0138283
chr2:217332673-217332992	0.61	down	0.0195752
chr2:47392799-47392917	0.61	down	0.0441466
chr2:55861400-55921045	0.61	down	0.0075395
chr3:179502935-179503105	0.61	down	0.0023045
chr4:2935159-2935274	0.61	down	0.0186421
FR148647	0.61	down	0.0066618
FR390455	0.61	down	0.0038733
chr1:110527308-110566357	0.6	down	0.0277369
chr1:1496780-1496939	0.6	down	0.0023939
chr11:2752952-2753064	0.6	down	0.0157088
chr13:41766785-41766962	0.6	down	0.0051744
chr14:105014652-105014769	0.6	down	0.0306648
chr16:22094205-22094339	0.6	down	0.0135354
chr17:56167144-56167373	0.6	down	0.0038698
chr19:54706983-54707277	0.6	down	0.0283251
chr2:1666387-1666518	0.6	down	0.0468148
chr2:242381214-242381325	0.6	down	0.0028948
chr2:86354629-86354861	0.6	down	0.0159455
chr3:3193002-3193148	0.6	down	0.0080183
chr4:170642509-170642607	0.6	down	0.008546
chr5:172747249-172747509	0.6	down	0.0068937
chr9:72329755-72329876	0.6	down	0.0017236
chr9:90340434-90346307	0.6	down	0.0028356
chrX:151124502-151125414	0.6	down	0.013516
chr1:205684754-205685144	0.59	down	0.000739
chr11:46776279-46776377	0.59	down	0.0104946
chr15:100255302-100255533	0.59	down	0.0021478
chr15:83726648-83726761	0.59	down	0.0212081
chr17:41151745-41151905	0.59	down	0.0018807
chr19:49119546-49119633	0.59	down	0.0119608
chr2:188375845-188411870	0.59	down	0.0014767
chr2:86371073-86371372	0.59	down	0.0013424
chr3:156261644-156261800	0.59	down	0.0041469
chr3:188600155-188600392	0.59	down	0.0013048
chr6:126299741-126299888	0.59	down	0.0013178
chr8:25271379-25271499	0.59	down	0.0066034
chrX:131509143-131509255	0.59	down	0.0018977
FR153292	0.59	down	0.0025914
chr1:15994255-15994364	0.58	down	0.0017318
chr1:179832468-179832599	0.58	down	0.0025455
chr1:45224866-45241357	0.58	down	0.0298947
chr11:118883034-118883242	0.58	down	0.0342592
chr12:118469893-118470015	0.58	down	0.0046961
chr12:49664219-49664441	0.58	down	0.009081
chr12:56632840-56632980	0.58	down	0.0131293
chr12:68055266-68055396	0.58	down	0.0129114
chr13:79894168-79894556	0.58	down	0.0056014
chr15:65440557-65477680	0.58	down	0.0177444
chr16:31105397-31105642	0.58	down	0.0117033
chr17:80583375-80583484	0.58	down	0.0027123
chr2:203165463-203165575	0.58	down	0.0146311
chr2:234759510-234759676	0.58	down	0.0215925
chr2:242385822-242385923	0.58	down	0.0167163
chr4:152020725-152025804	0.58	down	0.0245123
chr4:24541427-24541580	0.58	down	0.0026558
chr4:83816147-83816290	0.58	down	0.0093291
chr7:30119596-30119715	0.58	down	0.0071489
chr9:139326709-139326788	0.58	down	0.0042056
FR369001	0.58	down	0.0080063
chr1:162493925-162494039	0.57	down	0.0021193
chr1:201454515-201454748	0.57	down	0.0199281
chr1:45124601-45124715	0.57	down	0.0283071
chr12:120635284-120635570	0.57	down	0.0012935
chr12:7078258-7078376	0.57	down	0.0027002
chr17:4852006-4852170	0.57	down	0.0015139
chr2:37325563-37325713	0.57	down	0.0006493
chr2:70438588-70438785	0.57	down	0.0022243
chr22:19957080-19957205	0.57	down	0.0097779
chr4:41961126-41961243	0.57	down	0.0007675
chr4:57801209-57801425	0.57	down	0.0019451
chr6:150183428-150183544	0.57	down	0.0076983
chr7:99636160-99636300	0.57	down	0.0218514
chr8:87527339-87527448	0.57	down	0.030682
FR235088	0.57	down	0.0094113
FR278981	0.57	down	0.0194037
NR_002217	0.57	down	0.0007851
chr1:230381694-230381791	0.56	down	0.0009778
chr10:106083842-106083955	0.56	down	0.0092533
chr10:123725355-123727030	0.56	down	0.0167078
chr10:133787474-133787632	0.56	down	0.0115917
chr11:130318587-130318953	0.56	down	0.0032729
chr12:54630508-54630638	0.56	down	0.0012605
chr13:114292809-114292924	0.56	down	0.0138965
chr13:27641144-27641235	0.56	down	0.0030233
chr17:38975358-38992522	0.56	down	0.0047459
chr18:33605711-33605795	0.56	down	0.0027317
chr2:179967836-179968070	0.56	down	0.0020193
chr2:203164106-203164227	0.56	down	0.0033587
chr2:242171060-242171362	0.56	down	0.0016307
chr20:60576352-60576455	0.56	down	0.0046784
chr3:156261428-156261519	0.56	down	0.0046889
chr3:186502579-186502744	0.56	down	0.0035959
chr3:48557255-48557381	0.56	down	0.0301437
chr3:52729319-52729434	0.56	down	0.0011762
chr6:138752847-138753050	0.56	down	0.0010914
chr6:15520866-15521231	0.56	down	0.0006553
chr6:36104271-36104781	0.56	down	0.0023208
chr7:150744185-150744411	0.56	down	0.0024354
chr9:123555158-123555300	0.56	down	0.0183451
NR_027293	0.56	down	0.0019941
chr1:76258290-76258391	0.55	down	0.0045264
chr10:3826161-3826384	0.55	down	0.0018265
chr12:6644711-6645135	0.55	down	0.0003449
chr17:17095543-17095635	0.55	down	0.0005237
chr17:34856372-34856613	0.55	down	0.0005888
chr17:75491478-75491577	0.55	down	0.002955
chr2:135210374-135210565	0.55	down	0.0021112
chr20:17925867-17926028	0.55	down	0.0006154
chr4:177251266-177251352	0.55	down	0.0007557
chr5:176876697-176876792	0.55	down	0.0065344
chr5:767519-767651	0.55	down	0.0311191
chr5:87485450-87564674	0.55	down	0.0006969
chr7:30120500-30120674	0.55	down	0.0020311
chr9:19378257-19378346	0.55	down	0.0149987
NR_033770	0.55	down	0.0046997
chr1:205580526-205580749	0.54	down	0.0049477
chr1:220323209-220323351	0.54	down	0.0024447
chr1:36205007-36209102	0.54	down	0.0005944
chr1:76255061-76255231	0.54	down	0.0053706
chr10:102797189-102797529	0.54	down	0.0038515
chr10:105155498-105155681	0.54	down	0.0036462
chr11:8708600-8708722	0.54	down	0.0103032
chr12:123780036-123780135	0.54	down	0.0001753
chr14:105235686-105262088	0.54	down	0.0001591
chr16:58196744-58196920	0.54	down	8.35e-05
chr17:45196824-45196936	0.54	down	0.0002338
chr2:11320762-11320901	0.54	down	0.0021728
chr2:152333401-152333503	0.54	down	0.0024613
chr2:99204338-99204439	0.54	down	0.0346023
chr21:32494285-32494414	0.54	down	0.0013952
chr3:160119202-160119334	0.54	down	0.0053421
chr5:145583293-145583391	0.54	down	0.000913
NR_003135	0.54	down	0.0006807
NR_033805	0.54	down	0.0004172
NR_034039	0.54	down	0.0003038
chr1:10519628-10519753	0.53	down	0.0026859
chr1:111984046-111984162	0.53	down	0.0118434
chr1:26229160-26229276	0.53	down	0.0001905
chr1:28834774-28835000	0.53	down	0.0001515
chr12:118503299-118503403	0.53	down	0.0158454
chr16:50139810-50139916	0.53	down	0.0003982
chr16:89608863-89608991	0.53	down	0.0001033
chr17:17090770-17090955	0.53	down	0.0004349
chr18:10551937-10552036	0.53	down	0.0029134
chr2:10564359-10564473	0.53	down	0.0007198
chr2:135208957-135209267	0.53	down	0.0001706
chr2:217364190-217364298	0.53	down	0.0012884
chr2:242179645-242179814	0.53	down	0.0008003
chr3:185645006-185645132	0.53	down	0.0016978
chr5:310308-310477	0.53	down	0.0066425
chr6:3267845-3267956	0.53	down	0.0120634
chr8:86089460-86128438	0.53	down	0.0001568
chr8:8998961-9002780	0.53	down	0.0027242
chr9:745609-746075	0.53	down	0.0025538
NR_034041	0.53	down	0.0001631
chr1:153963235-153964626	0.52	down	0.0402462
chr1:155916645-155959864	0.52	down	0.0001885
chr1:76253836-76253962	0.52	down	0.0004898
chr11:8705013-8705186	0.52	down	0.0377789
chr12:76424717-76425125	0.52	down	7.98e-05
chr15:42861206-42861342	0.52	down	0.0128613
chr16:2506362-2509833	0.52	down	0.0028315
chr17:30325788-30325987	0.52	down	0.0017821
chr17:45197206-45197415	0.52	down	0.0003412
chr17:65335885-65336006	0.52	down	0.0003581
chr18:33606522-33606745	0.52	down	0.0005182
chr2:173474297-173474400	0.52	down	0.0019818
chr2:198355583-198355849	0.52	down	0.002761
chr2:242173394-242173474	0.52	down	0.0013454
chr2:70134548-70134668	0.52	down	0.0009026
chr22:25590928-25591095	0.52	down	0.0007042
chr3:195776363-195776662	0.52	down	0.0009358
chr4:17488087-17488442	0.52	down	0.0012624
chr4:48499378-48782316	0.52	down	0.0001153
chr7:141362928-141363022	0.52	down	0.0017023
chr8:57871142-57871271	0.52	down	0.0002057
chr9:125607643-125607782	0.52	down	0.0016475
chr9:135565920-135566161	0.52	down	0.0024102
chrX:131337086-131337397	0.52	down	0.0001773
chrX:131508600-131508724	0.52	down	0.0275779
XR_132580	0.52	down	0.0004164
chr1:156006498-156006732	0.51	down	0.000211
chr1:157092879-157092983	0.51	down	0.0031287
chr1:162495467-162495677	0.51	down	9.51e-05
chr1:162498313-162498440	0.51	down	0.0003676
chr1:193222479-193222608	0.51	down	0.0004729
chr11:32605371-32627808	0.51	down	0.0004319
chr16:89780850-89780978	0.51	down	0.0086786
chr16:9199802-9199932	0.51	down	0.0040767
chr18:2804439-2804961	0.51	down	0.0001304
chr2:131906490-131906639	0.51	down	0.0001754
chr20:43707184-43707661	0.51	down	8.38e-05
chr3:185641100-185641274	0.51	down	0.0028625
chr3:188601568-188601664	0.51	down	0.0004923
chr3:196078396-196078489	0.51	down	0.0003321
chr5:60840930-60841030	0.51	down	8.96e-05
chr6:138754200-138754366	0.51	down	0.0009299
chr7:45142213-45142322	0.51	down	0.004796
chr8:144678918-144679199	0.51	down	0.0001138
chr8:56986093-56986229	0.51	down	0.0002557
chr8:57874830-57874938	0.51	down	0.0002195
chr8:86126311-86132650	0.51	down	0.0003984
FR091361	0.51	down	0.0003846
FR374455	0.51	down	0.0006125
NR_003098	0.51	down	0.0001225
chr1:76258015-76258227	0.5	down	0.0377641
chr10:119038412-119038537	0.5	down	0.0001843
chr10:65383580-65383667	0.5	down	0.0047701
chr11:62481707-62482094	0.5	down	0.0362023
chr12:42478213-42478566	0.5	down	0.0002501
chr15:43699793-43699918	0.5	down	6.13e-05
chr16:11966437-11966538	0.5	down	0.0005406
chr16:72823652-72823734	0.5	down	0.0005152
chr17:17094551-17094867	0.5	down	0.0001381
chr2:128060103-128060255	0.5	down	0.0159762
chr2:178407339-178407498	0.5	down	0.0045697
chr2:54890862-54891102	0.5	down	0.0036224
chr3:195241243-195241676	0.5	down	9.62e-05
chr3:39449470-39449591	0.5	down	0.0020957
chr5:94800003-94800090	0.5	down	0.0021405
chr8:25270853-25271082	0.5	down	0.000174
chr8:30536221-30536356	0.5	down	7.48e-05
FR119087	0.5	down	7.12e-05
NR_024150	0.5	down	9.94e-05
NR_024191	0.5	down	0.0005367
chr1:203020183-203020288	0.49	down	0.0035472
chr12:101460554-101460698	0.49	down	0.0012122
chr12:109179835-109179986	0.49	down	0.0015535
chr12:51634394-51634494	0.49	down	0.0006543
chr15:69070874-69113234	0.49	down	1.89e-05
chr16:9197533-9197941	0.49	down	0.0004165
chr17:27877845-27877935	0.49	down	0.00052
chr2:128059864-128059979	0.49	down	0.0043702
chr2:182783080-182783200	0.49	down	0.0008346
chr20:627259-634014	0.49	down	0.0001342
chr22:25590367-25590565	0.49	down	5.24e-05
chr3:110918257-110918403	0.49	down	0.010659
chr3:196311348-196311614	0.49	down	5.02e-05
chr5:151189361-151189686	0.49	down	3.93e-05
chr7:139103928-139104064	0.49	down	0.0064764
chr8:25271162-25271355	0.49	down	0.0007405
FR191603	0.49	down	0.0002693
NR_024611	0.49	down	0.0006523
NR_034181	0.49	down	3.95e-05
XR_109040	0.49	down	4.17e-05
chr1:162494469-162494665	0.48	down	0.00113
chr1:205684511-205684712	0.48	down	0.000802
chr1:55620047-55620132	0.48	down	0.0002796
chr10:98722404-98722510	0.48	down	0.0003367
chr14:53107863-53107994	0.48	down	3.48e-05
chr15:43698933-43699053	0.48	down	0.0001098
chr17:73131366-73131875	0.48	down	1.66e-05
chr18:51907132-51907460	0.48	down	7.46e-05
chr20:35408170-35408383	0.48	down	0.002062
chr3:25639475-25706398	0.48	down	0.003105
chr4:145573877-145582494	0.48	down	0.0003352
chr8:21863193-21863376	0.48	down	4.96e-05
chr9:123636667-123636775	0.48	down	0.01877
chrX:131510168-131510293	0.48	down	0.0078118
chrX:24091381-24091490	0.48	down	0.0015548
FR302959	0.48	down	0.0001593
FR381457	0.48	down	4.11e-05
chr1:100612619-100612736	0.47	down	0.0002821
chr1:193221483-193221797	0.47	down	0.0004259
chr1:211035037-211035146	0.47	down	0.0004735
chr10:115674890-115675130	0.47	down	0.0002375
chr10:3824433-3824539	0.47	down	0.0006513
chr10:98723134-98723215	0.47	down	0.0016096
chr11:111895538-111935114	0.47	down	0.0010373
chr11:62480266-62480363	0.47	down	0.000405
chr11:8706772-8706942	0.47	down	4.17e-05
chr12:115117473-115117579	0.47	down	0.0002053
chr12:118502534-118502698	0.47	down	4.44e-05
chr12:123778235-123778501	0.47	down	0.0016495
chr12:3949137-3949283	0.47	down	1.42e-05
chr12:49664871-49665027	0.47	down	0.004624
chr12:54625498-54625600	0.47	down	0.0003085
chr17:5345046-5345181	0.47	down	0.0002168
chr17:8150936-8173809	0.47	down	0.0001592
chr2:162267965-162268140	0.47	down	0.0001314
chr2:188407118-188407232	0.47	down	0.0005026
chr2:37324560-37324774	0.47	down	1.33e-05
chr20:461984-462081	0.47	down	0.0088533
chr20:55953709-55953806	0.47	down	0.0039405
chr3:185646221-185646597	0.47	down	0.0010402
chr3:48785077-48785296	0.47	down	0.0001914
chr4:15004298-15071777	0.47	down	6.39e-05
chr4:39782322-39782440	0.47	down	3.61e-05
chr5:172749016-172749250	0.47	down	3.91e-05
chr5:60817135-60817232	0.47	down	3.95e-05
chr5:82351663-82351754	0.47	down	0.0030952
chr7:55275967-55276179	0.47	down	1.28e-05
chr7:56130166-56130318	0.47	down	0.0002511
chr9:135565280-135565409	0.47	down	0.0002291
chr9:6413323-6507054	0.47	down	0.0010228
chrX:151125676-151126002	0.47	down	0.0001695
chrX:70511847-70511950	0.47	down	0.0009457
FR307186	0.47	down	2.34e-05
NR_037772	0.47	down	0.0038566
chr1:100490409-100490552	0.46	down	0.0003394
chr1:162497760-162497921	0.46	down	3.67e-05
chr1:162498841-162499015	0.46	down	8.15e-05
chr1:213166018-213166340	0.46	down	0.0001243
chr1:26800019-26800172	0.46	down	0.0014133
chr10:101992975-101993114	0.46	down	0.0006727
chr10:133071874-133072007	0.46	down	0.0016896
chr11:64035168-64035281	0.46	down	0.0006871
chr12:54630068-54630194	0.46	down	3.24e-05
chr15:43700018-43700124	0.46	down	0.0028768
chr16:18807273-18807369	0.46	down	5.57e-05
chr17:27048497-27048891	0.46	down	0.0008835
chr18:214410-214503	0.46	down	0.0013902
chr2:179970612-179970788	0.46	down	0.0028971
chr2:196544830-196545651	0.46	down	1.75e-05
chr2:220095155-220095337	0.46	down	0.0006647
chr3:100043040-100043160	0.46	down	0.000761
chr3:139092388-139092498	0.46	down	0.0001781
chr3:149091469-149091855	0.46	down	0.00767
chr3:48786287-48786430	0.46	down	1.48e-05
chr4:41959714-41959982	0.46	down	2.76e-05
chr5:172746236-172746325	0.46	down	0.0001861
FR116323	0.46	down	6.37e-05
FR191731	0.46	down	0.0003306
FR276376	0.46	down	0.0006339
NR_027119	0.46	down	0.0001646
chr1:19578033-19586622	0.45	down	1.08e-05
chr11:95566143-95566664	0.45	down	2.31e-05
chr12:123780208-123780314	0.45	down	0.0001661
chr12:64842196-64842415	0.45	down	0.0003142
chr16:29810252-29810457	0.45	down	0.0011462
chr16:29815313-29815632	0.45	down	0.0005108
chr17:17089167-17089262	0.45	down	0.0001783
chr17:40995601-40995759	0.45	down	2.15e-05
chr18:13665454-13665556	0.45	down	0.0004645
chr18:3249450-3249583	0.45	down	0.0023853
chr2:242383472-242383566	0.45	down	8.09e-05
chr2:54785399-54785497	0.45	down	0.0022766
chr3:120044744-120044957	0.45	down	0.0001068
chr3:196313126-196313263	0.45	down	2.41e-05
chr4:99983647-99983916	0.45	down	0.0001008
chr7:55275385-55275504	0.45	down	2.32e-05
XR_109180	0.45	down	0.0001421
XR_111498	0.45	down	0.0001421
chr1:100435345-100492448	0.44	down	9.1e-06
chr1:145499782-145499879	0.44	down	0.0025926
chr1:162494884-162494985	0.44	down	0.0030185
chr12:120637741-120637935	0.44	down	0.0013668
chr18:47797448-47797711	0.44	down	0.0019907
chr19:34891368-34891616	0.44	down	1.63e-05
chr2:173468265-173468392	0.44	down	7.7e-06
chr2:29164319-29164429	0.44	down	7.54e-05
chr2:65538028-65538399	0.44	down	3.37e-05
chr3:149235812-149235900	0.44	down	0.0002013
chr3:179503730-179503864	0.44	down	4e-06
chr3:48785888-48785993	0.44	down	6.7e-06
chr4:83818496-83818601	0.44	down	0.0002421
chr4:84382092-84406708	0.44	down	6.28e-05
chr5:172745791-172745888	0.44	down	1.51e-05
chr6:138753564-138753689	0.44	down	2.75e-05
chr6:26250330-26250526	0.44	down	0.0005331
FR090187	0.44	down	1.74e-05
FR190578	0.44	down	0.0001121
chr1:115248904-115249110	0.43	down	7.9e-06
chr18:32915811-32915920	0.43	down	0.0070161
chr2:182782841-182782957	0.43	down	0.0072832
chr3:48786079-48786187	0.43	down	2.36e-05
chr5:16665439-16665989	0.43	down	1.11e-05
chr7:105141315-105141421	0.43	down	0.0073238
chr7:128095903-128098470	0.43	down	3.67e-05
chr8:56979854-56987069	0.43	down	0.0027798
chr9:86617069-86617580	0.43	down	7.6e-06
FR350951	0.43	down	4.3e-06
NR_024031	0.43	down	9.6e-06
chr1:100490750-100490865	0.42	down	3.86e-05
chr1:51436140-51439870	0.42	down	0.0002483
chr1:57177030-57177143	0.42	down	0.0011311
chr1:78342743-78343047	0.42	down	0.0003353
chr12:123780333-123780449	0.42	down	0.000113
chr2:188403870-188404002	0.42	down	2.79e-05
chr2:58389401-58389500	0.42	down	0.0009122
chr20:17938736-17938868	0.42	down	0.0008321
chr20:462349-462833	0.42	down	0.0018892
chr22:51161319-51161452	0.42	down	3.7e-05
chr4:184580420-184634745	0.42	down	0.0002776
chr5:172748412-172748651	0.42	down	9.56e-05
chr6:138744611-138744745	0.42	down	1.82e-05
chr8:48685669-48872743	0.42	down	0.0002669
FR215332	0.42	down	4.18e-05
FR354445	0.42	down	0.0001965
NR_037591	0.42	down	7.1e-06
chr1:205684278-205684442	0.41	down	0.0001938
chr1:65692124-65692671	0.41	down	4.2e-06
chr10:102309529-102309753	0.41	down	3.5e-06
chr11:18422171-18422315	0.41	down	0.0001803
chr12:104166183-104166565	0.41	down	5.15e-05
chr12:49665128-49665247	0.41	down	7.25e-05
chr17:15878666-15878954	0.41	down	3.47e-05
chr17:17094320-17094460	0.41	down	2.23e-05
chr2:188416234-188416398	0.41	down	7.8e-06
chr22:41324755-41324858	0.41	down	4.3e-06
chr3:195776191-195776357	0.41	down	5.9e-06
chr3:48785316-48785507	0.41	down	1.14e-05
chr5:40829079-40829371	0.41	down	0.0002093
chr5:98128633-98129447	0.41	down	2.9e-06
chr6:86320342-86320479	0.41	down	1.82e-05
chr7:86815346-86815513	0.41	down	0.002154
chr8:117784977-117785081	0.41	down	0.0009361
chrX:103438221-103438352	0.41	down	4e-06
chrX:15719846-15719945	0.41	down	0.000321
chrX:48558509-48559050	0.41	down	1.58e-05
FR346145	0.41	down	0.0003693
NR_037599	0.41	down	0.0002315
chr10:76468417-76468769	0.4	down	0.0013243
chr11:62481083-62481463	0.4	down	8.3e-06
chr11:8708219-8708321	0.4	down	8.5e-06
chr16:20809874-20810022	0.4	down	7.62e-05
chr19:51307191-51307301	0.4	down	0.0029391
chr2:203776656-203776830	0.4	down	2.33e-05
chr20:35413177-35413397	0.4	down	1.42e-05
chr21:16336570-16337036	0.4	down	3.18e-05
chr3:149089966-149090085	0.4	down	0.0020274
chr4:56294553-56294660	0.4	down	3.16e-05
chrX:24094696-24094819	0.4	down	0.0007232
FR345994	0.4	down	5.4e-06
NR_026983	0.4	down	0.0002476
chr1:115248701-115248800	0.39	down	2.1e-06
chr1:162498663-162498766	0.39	down	0.0005176
chr1:65696402-65696559	0.39	down	1.7e-06
chr10:101992849-101992981	0.39	down	3.15e-05
chr10:3824715-3824887	0.39	down	2.25e-05
chr16:9198867-9199006	0.39	down	0.0026043
chr2:188411391-188411513	0.39	down	0.0016776
chr3:120046968-120047256	0.39	down	9.29e-05
chr3:45636113-45636231	0.39	down	9.9e-06
chr3:52729735-52729916	0.39	down	4.94e-05
chr6:159186773-159240444	0.39	down	1.84e-05
chr6:2970385-2970505	0.39	down	2.39e-05
chr7:55276354-55276476	0.39	down	1.28e-05
chr7:56129636-56130049	0.39	down	0.0001486
chr9:127910907-127911016	0.39	down	0.0004318
FR083380	0.39	down	0.0002081
chr1:110905470-110933704	0.38	down	8.03e-05
chr1:115312422-115312516	0.38	down	6.9e-06
chr1:15991912-15992022	0.38	down	1.7e-05
chr1:184759858-184943682	0.38	down	4.7e-05
chr1:205683165-205683372	0.38	down	1.16e-05
chr11:77329623-77329736	0.38	down	0.0004539
chr17:27875505-27875627	0.38	down	0.0002714
chr3:149092225-149092332	0.38	down	4.3e-05
chr3:149093075-149093224	0.38	down	9.2e-06
chr5:138619750-138619877	0.38	down	2.7e-06
chr5:60827331-60827486	0.38	down	2.2e-06
chr6:2970609-2970718	0.38	down	7.3e-06
chr1:162496598-162497033	0.37	down	0.0001661
chr1:205581169-205581274	0.37	down	0.0048228
chr1:76254375-76254735	0.37	down	1.21e-05
chr11:62480800-62480962	0.37	down	3.2e-06
chr17:15878437-15878670	0.37	down	1.56e-05
chr18:50432403-50432673	0.37	down	1.1e-06
chr2:234759105-234759263	0.37	down	6.8e-06
chr3:120046420-120046569	0.37	down	0.0001318
chr5:60835429-60835551	0.37	down	2e-06
chr9:36599332-36599495	0.37	down	2e-06
FR323688	0.37	down	3.7e-06
chr1:145438469-145442635	0.36	down	1e-06
chr12:7023960-7024271	0.36	down	0.0002543
chr15:69071377-69071608	0.36	down	2.69e-05
chr16:29808219-29808369	0.36	down	0.0003723
chr3:179505277-179505368	0.36	down	1.43e-05
chr1:178887596-178887702	0.35	down	0.0001254
chr12:123082146-123082271	0.35	down	0.0001279
chr14:105406345-105406497	0.35	down	2.7e-06
chr15:96875882-96876047	0.35	down	4.6e-05
chr3:39451832-39451969	0.35	down	0.0006066
NR_037714	0.35	down	3.64e-05
XR_132999	0.35	down	3.6e-06
chr10:133789263-133789382	0.34	down	2.95e-05
chr12:120123595-120315095	0.34	down	1.4e-06
chr15:59397277-59417244	0.34	down	7e-07
chr2:242173029-242173197	0.34	down	4.52e-05
chr2:29169949-29170070	0.34	down	4.79e-05
chr2:31584315-31584418	0.34	down	0.0009505
chr3:170582664-170588272	0.34	down	1.17e-05
chr3:180688360-180688471	0.34	down	8.2e-06
chr8:128753222-128753393	0.34	down	1.59e-05
chr8:41400343-41400441	0.34	down	5e-07
chr9:6498668-6498803	0.34	down	0.0008646
chr12:110786103-110786374	0.33	down	4.97e-05
chr14:53243563-53243853	0.33	down	7.5e-06
chr3:149091029-149091340	0.33	down	8.4e-06
chr8:128751971-128752163	0.33	down	5.9e-06
FR062864	0.33	down	1.08e-05
FR240648	0.33	down	5e-07
chr12:50385795-50386139	0.32	down	2.7e-06
NR_026641	0.32	down	2.23e-05
NR_037595	0.32	down	1.1e-06
chr1:162498071-162498208	0.31	down	0.000206
chr1:65695319-65695745	0.31	down	4.6e-06
chr16:29810613-29810787	0.31	down	3e-07
chr2:29170166-29170275	0.31	down	0.0045043
chr5:59896235-59896331	0.31	down	0.0003274
chr5:892758-918235	0.31	down	8e-07
chrX:77384211-77384323	0.31	down	3.5e-06
FR228081	0.31	down	8.29e-05
NR_002744	0.31	down	0.0002955
chr17:30326069-30326320	0.3	down	1.67e-05
chr2:29170308-29170412	0.3	down	0.0004434
FR234653	0.3	down	6.6e-06
NR_024130	0.3	down	5e-07
chr1:100610919-100611109	0.29	down	3.06e-05
chr1:26229659-26229760	0.29	down	2e-06
chr10:96371243-96371435	0.29	down	1.45e-05
chr14:53107381-53107500	0.29	down	1.13e-05
chr2:179971161-179971328	0.29	down	6.2e-06
chr10:6277266-6277482	0.28	down	6e-07
chr16:89297251-89297409	0.28	down	2.2e-06
FR073981	0.28	down	4.2e-06
NR_045147	0.28	down	3.5e-06
chr1:51439961-51440281	0.27	down	3e-07
chr1:65696595-65696717	0.27	down	7e-07
chr17:76170191-76170507	0.27	down	2e-07
chr2:173473849-173473993	0.27	down	1.12e-05
chr6:43737950-43754224	0.27	down	4e-07
NR_034115	0.27	down	1.43e-05
chr12:7022909-7032861	0.26	down	2e-07
chr2:31584444-31584554	0.26	down	3.01e-05
chr10:96372714-96372842	0.25	down	9e-07
chr16:82104411-82104787	0.25	down	2e-06
chr3:20227560-20227683	0.25	down	1.6e-05
chr5:172749899-172750086	0.24	down	1e-06
FR401275	0.24	down	6.4e-06
chr1:68939835-68962904	0.23	down	6e-07
chr1:26211931-26233482	0.22	down	9e-07
chr16:29809703-29809818	0.22	down	1e-07
chr2:10583830-10584019	0.22	down	1e-07
chr6:167114221-167114332	0.22	down	1.3e-05
chr6:34213262-34213887	0.22	down	6e-07
chr8:53038283-53038696	0.22	down	5e-07
chr10:96369476-96369643	0.21	down	4e-07
chr10:96368102-96368201	0.19	down	1e-07
chr10:96369793-96369981	0.18	down	2.3e-06
chr3:20215753-20227736	0.18	down	5e-07
chr5:162909649-162910207	0.17	down	1e-07
chr11:124958026-124958272	0.16	down	9e-07
chr1:197071209-197071592	0.13	down	1e-07
chr14:73136965-73137514	0.12	down	1e-07
chr1:214813662-214814008	0.088	down	1e-07
chr17:78440948-78450404	0.086	down	1e-07
chr17:57279478-57279634	0.081	down	1e-07
