# Supplementary material for: Differential long noncoding RNA/mRNA expression profiling and functional network analysis during osteogenic differentiation of human bone marrow mesenchymal stem cells
Source: Stem Cell Res Ther. 2017 Feb 7;8:30. doi: 10.1186/s13287-017-0485-6 (PMC5297123; doi:10.1186/s13287-017-0485-6)
Supplement: Additional file 3: Table S3. — The upregulated and downregulated GO functions during osteogenic differentiation of BMSCs. (XLS 54 kb) [file 13287_2017_485_MOESM3_ESM.xls]

## Sheet: sheet
Additional file 3: Table S3.The upregulated and downregulated GO functions during osteogenic differentiation of BMSCs
Go_id	Go_name	Go_diffgene_count	Go_gene_count	p-value	FDR	enrichment	style
GO:0050896	response to stimulus	25	63	8.96198e-25	8.45982e-22	17.6448	up
GO:0006351	transcription, DNA-dependent	1	2078	5.61239e-20	2.64896e-17	0.0213979	up
GO:0006811	ion transport	29	148	7.56818e-19	2.38138e-16	8.71272	up
GO:0007155	cell adhesion	55	707	3.32369e-15	7.84365e-13	3.45908	up
GO:0007608	sensory perception of smell	16	67	2.79256e-12	5.27217e-10	10.6185	up
GO:0001501	skeletal system development	19	149	2.41449e-09	3.79867e-07	5.67002	up
GO:0030199	collagen fibril organization	12	59	1.29665e-08	1.74254e-06	9.04371	up
GO:0009615	response to virus	18	153	2.39952e-08	2.79822e-06	5.23117	up
GO:0006355	regulation of transcription, DNA-dependent	19	2372	3.3322e-08	3.49499e-06	0.356169	up
GO:0008152	metabolic process	9	34	8.86221e-08	8.34673e-06	11.7701	up
GO:0007275	multicellular organismal development	37	618	1.75841e-07	1.42656e-05	2.66214	up
GO:0007165	signal transduction	69	1571	1.95547e-07	1.53825e-05	1.95295	up
GO:0006958	complement activation, classical pathway	9	42	6.41606e-07	4.40535e-05	9.5282	up
GO:0032496	response to lipopolysaccharide	19	211	7.05855e-07	4.75932e-05	4.00395	up
GO:0006935	chemotaxis	14	125	1.82852e-06	0.000115071	4.98007	up
GO:0006412	translation	1	661	8.268e-06	0.000472851	0.0672692	up
GO:0045893	positive regulation of transcription, DNA-dependent	3	813	1.99154e-05	0.000977659	0.164077	up
GO:0030324	lung development	12	114	2.07748e-05	0.0010093	4.68052	up
GO:0045892	negative regulation of transcription, DNA-dependent	1	612	2.39814e-05	0.0011218	0.0726551	up
GO:0030574	collagen catabolic process	6	24	2.41143e-05	0.00112628	11.1162	up
GO:0048247	lymphocyte chemotaxis	4	8	3.30374e-05	0.00139865	22.2325	up
GO:0045429	positive regulation of nitric oxide biosynthetic process	8	51	3.40825e-05	0.00142725	6.97489	up
GO:0006693	prostaglandin metabolic process	5	16	4.03191e-05	0.00158583	13.8953	up
GO:0032722	positive regulation of chemokine production	5	16	4.03191e-05	0.00158583	13.8953	up
GO:0009725	response to hormone stimulus	8	59	0.000101357	0.00368237	6.02914	up
GO:0030890	positive regulation of B cell proliferation	7	47	0.000162435	0.00548274	6.62243	up
GO:0045944	positive regulation of transcription from RNA polymerase II promoter	8	1075	0.000191235	0.00624591	0.330902	up
GO:0008285	negative regulation of cell proliferation	26	507	0.000197437	0.00640384	2.28025	up
GO:0032494	response to peptidoglycan	3	5	0.000218983	0.00693589	26.6789	up
GO:0006955	immune response	36	816	0.000225037	0.00708092	1.96169	up
GO:0006957	complement activation, alternative pathway	4	14	0.000424164	0.0115289	12.7043	up
GO:0019228	regulation of action potential in neuron	4	14	0.000424164	0.0115289	12.7043	up
GO:0071223	cellular response to lipoteichoic acid	4	14	0.000424164	0.0115289	12.7043	up
GO:0010888	negative regulation of lipid storage	3	6	0.000430626	0.011653	22.2325	up
GO:0008217	regulation of blood pressure	8	73	0.000466502	0.0123228	4.87287	up
GO:0032570	response to progesterone stimulus	6	40	0.000506612	0.0130348	6.66974	up
GO:0070542	response to fatty acid	4	15	0.000568135	0.0140578	11.8573	up
GO:0007264	small GTPase mediated signal transduction	4	717	0.000583365	0.0142991	0.248061	up
GO:0006954	inflammatory response	19	343	0.000643399	0.0152075	2.46307	up
GO:0007267	cell-cell signaling	16	262	0.000646033	0.0152459	2.71541	up
GO:0070208	protein heterotrimerization	3	7	0.000740982	0.0165814	19.0564	up
GO:0048246	macrophage chemotaxis	4	16	0.000744074	0.0166226	11.1162	up
GO:0001666	response to hypoxia	18	321	0.00079168	0.0172395	2.49336	up
GO:0006281	DNA repair	1	446	0.000831357	0.0177303	0.0996971	up
GO:0006865	amino acid transport	6	44	0.000863452	0.0181127	6.0634	up
GO:0006952	defense response	8	81	0.000954171	0.0192231	4.3916	up
GO:0001869	negative regulation of complement activation, lectin pathway	2	2	0.00101012	0.0198651	44.4649	up
GO:0015920	lipopolysaccharide transport	2	2	0.00101012	0.0198651	44.4649	up
GO:0006916	anti-apoptosis	17	302	0.00108712	0.0209429	2.50299	up
GO:0001503	ossification	8	84	0.0012195	0.0229064	4.23475	up
GO:0001568	blood vessel development	7	67	0.0015249	0.0270819	4.64559	up
GO:0030593	neutrophil chemotaxis	5	33	0.00159713	0.0280038	6.73711	up
GO:0051607	defense response to virus	7	69	0.00182023	0.0307087	4.51093	up
GO:0001502	cartilage condensation	4	20	0.00184417	0.0309869	8.89298	up
GO:0043330	response to exogenous dsRNA	4	20	0.00184417	0.0309869	8.89298	up
GO:0045596	negative regulation of cell differentiation	4	20	0.00184417	0.0309869	8.89298	up
GO:0032757	positive regulation of interleukin-8 production	4	21	0.00223784	0.0352584	8.46951	up
GO:0008284	positive regulation of cell proliferation	25	567	0.00242537	0.0371114	1.96053	up
GO:0006826	iron ion transport	5	37	0.00272434	0.0398543	6.00877	up
GO:0007160	cell-matrix adhesion	10	141	0.00274012	0.0399924	3.15354	up
GO:0010716	negative regulation of extracellular matrix disassembly	2	3	0.00298506	0.0420568	29.6433	up
GO:0032313	regulation of Rab GTPase activity	2	3	0.00298506	0.0420568	29.6433	up
GO:0032497	detection of lipopolysaccharide	2	3	0.00298506	0.0420568	29.6433	up
GO:0033552	response to vitamin B3	2	3	0.00298506	0.0420568	29.6433	up
GO:0042118	endothelial cell activation	2	3	0.00298506	0.0420568	29.6433	up
GO:0051856	adhesion to symbiont	2	3	0.00298506	0.0420568	29.6433	up
GO:0060393	regulation of pathway-restricted SMAD protein phosphorylation	2	3	0.00298506	0.0420568	29.6433	up
GO:0009612	response to mechanical stimulus	8	98	0.00334914	0.0459784	3.62979	up
GO:0042476	odontogenesis	5	40	0.0038912	0.051459	5.55811	up
GO:0002282	microglial cell activation involved in immune response	3	12	0.00428187	0.0551657	11.1162	up
GO:0006886	intracellular protein transport	3	519	0.00515595	0.062805	0.257023	up
GO:0050806	positive regulation of synaptic transmission	3	13	0.00547389	0.0653811	10.2611	up
GO:0051000	positive regulation of nitric-oxide synthase activity	3	13	0.00547389	0.0653811	10.2611	up
GO:0007517	muscle organ development	8	106	0.00549311	0.0655336	3.35584	up
GO:0002043	blood vessel endothelial cell proliferation involved in sprouting angiogenesis	2	4	0.00588104	0.0685372	22.2325	up
GO:0019363	pyridine nucleotide biosynthetic process	2	4	0.00588104	0.0685372	22.2325	up
GO:0019442	tryptophan catabolic process to acetyl-CoA	2	4	0.00588104	0.0685372	22.2325	up
GO:0022601	menstrual cycle phase	2	4	0.00588104	0.0685372	22.2325	up
GO:0034123	positive regulation of toll-like receptor signaling pathway	2	4	0.00588104	0.0685372	22.2325	up
GO:0048592	eye morphogenesis	2	4	0.00588104	0.0685372	22.2325	up
GO:0050867	positive regulation of cell activation	2	4	0.00588104	0.0685372	22.2325	up
GO:0006813	potassium ion transport	8	108	0.00616761	0.0706844	3.2937	up
GO:0007252	I-kappaB phosphorylation	3	14	0.00685109	0.0755288	9.5282	up
GO:0032760	positive regulation of tumor necrosis factor production	5	46	0.0072593	0.0782502	4.83314	up
GO:0048286	lung alveolus development	5	46	0.0072593	0.0782502	4.83314	up
GO:0006457	protein folding	2	419	0.00792848	0.0824588	0.212243	up
GO:0018298	protein-chromophore linkage	3	15	0.00842182	0.0853767	8.89298	up
GO:0007389	pattern specification process	6	69	0.009144	0.0893918	3.86651	up
GO:0001525	angiogenesis	13	250	0.00920333	0.089709	2.31218	up
GO:0034097	response to cytokine stimulus	7	92	0.00950492	0.0912929	3.3832	up
GO:0046677	response to antibiotic	5	49	0.00955802	0.091567	4.53724	up
GO:0002238	response to molecule of fungal origin	2	5	0.00965574	0.0920678	17.786	up
GO:0002636	positive regulation of germinal center formation	2	5	0.00965574	0.0920678	17.786	up
GO:0003032	detection of oxygen	2	5	0.00965574	0.0920678	17.786	up
GO:0006883	cellular sodium ion homeostasis	2	5	0.00965574	0.0920678	17.786	up
GO:0022614	membrane to membrane docking	2	5	0.00965574	0.0920678	17.786	up
GO:0033632	regulation of cell-cell adhesion mediated by integrin	2	5	0.00965574	0.0920678	17.786	up
GO:0048014	Tie receptor signaling pathway	2	5	0.00965574	0.0920678	17.786	up
GO:0051891	positive regulation of cardioblast differentiation	2	5	0.00965574	0.0920678	17.786	up
GO:0007049	cell cycle	91	350	3.75756e-73	3.3122e-70	12.6725	down
GO:0051301	cell division	63	309	1.71861e-43	7.57456e-41	9.93736	down
GO:0007067	mitosis	53	204	1.61076e-42	4.73283e-40	12.6629	down
GO:0006260	DNA replication	37	269	1.2667e-19	2.79142e-17	6.70407	down
GO:0006351	transcription, DNA-dependent	1	2078	3.93774e-18	6.94204e-16	0.0234554	down
GO:0007059	chromosome segregation	16	75	4.54846e-12	6.68226e-10	10.3979	down
GO:0007051	spindle organization	8	20	6.08724e-09	7.66536e-07	19.4962	down
GO:0007275	multicellular organismal development	37	618	1.66539e-08	1.835e-06	2.91811	down
GO:0007076	mitotic chromosome condensation	7	16	2.88349e-08	2.82414e-06	21.3239	down
GO:0000070	mitotic sister chromatid segregation	7	19	1.20376e-07	1.06109e-05	17.957	down
GO:0008283	cell proliferation	27	407	2.32609e-07	1.83697e-05	3.23339	down
GO:0007126	meiosis	10	55	3.13578e-07	2.30343e-05	8.86189	down
GO:0008152	metabolic process	8	34	6.80948e-07	4.61723e-05	11.4683	down
GO:0007052	mitotic spindle organization	6	17	1.48666e-06	8.73638e-05	17.2025	down
GO:0007093	mitotic cell cycle checkpoint	6	17	1.48666e-06	8.73638e-05	17.2025	down
GO:0006355	regulation of transcription, DNA-dependent	20	2372	2.23117e-06	0.00012292	0.410964	down
GO:0007080	mitotic metaphase plate congression	5	11	2.98445e-06	0.000154748	22.1547	down
GO:0006281	DNA repair	26	446	4.53785e-06	0.000216548	2.84137	down
GO:0034501	protein localization to kinetochore	4	6	5.09552e-06	0.000236399	32.4936	down
GO:0006270	DNA-dependent DNA replication initiation	8	45	6.6283e-06	0.000292135	8.66496	down
GO:0006508	proteolysis	7	1300	8.16521e-06	0.000342735	0.262448	down
GO:0045931	positive regulation of mitotic cell cycle	6	29	4.62693e-05	0.00177949	10.0842	down
GO:0006268	DNA unwinding involved in replication	5	18	4.91263e-05	0.00187757	13.539	down
GO:0007019	microtubule depolymerization	3	4	6.77131e-05	0.00248698	36.5553	down
GO:0000085	G2 phase of mitotic cell cycle	4	12	0.000152399	0.00530848	16.2468	down
GO:0007088	regulation of mitosis	4	15	0.000400141	0.0121099	12.9974	down
GO:0051276	chromosome organization	5	29	0.000565024	0.0157271	8.40351	down
GO:0000076	DNA replication checkpoint	3	7	0.000565735	0.0157414	20.8887	down
GO:0007089	traversing start control point of mitotic cell cycle	3	7	0.000565735	0.0157414	20.8887	down
GO:0008608	attachment of spindle microtubules to kinetochore	3	7	0.000565735	0.0157414	20.8887	down
GO:0007094	mitotic cell cycle spindle assembly checkpoint	5	30	0.000666661	0.0176811	8.1234	down
GO:0000724	double-strand break repair via homologous recombination	7	66	0.000808243	0.0201148	5.16943	down
GO:0000022	mitotic spindle elongation	2	2	0.000840562	0.0206288	48.7404	down
GO:0007079	mitotic chromosome movement towards spindle pole	2	2	0.000840562	0.0206288	48.7404	down
GO:0048478	replication fork protection	3	8	0.00089137	0.0214087	18.2776	down
GO:0006334	nucleosome assembly	12	184	0.000892186	0.021421	3.17872	down
GO:0010165	response to X-ray	5	32	0.000910763	0.0216977	7.61569	down
GO:0007165	signal transduction	52	1571	0.00102742	0.0235124	1.6133	down
GO:0008652	cellular amino acid biosynthetic process	4	19	0.00106449	0.0240595	10.2611	down
GO:0007096	regulation of exit from mitosis	3	9	0.00131668	0.0282967	16.2468	down
GO:0051028	mRNA transport	6	53	0.00147452	0.0307429	5.51778	down
GO:0044419	interspecies interaction between organisms	17	346	0.00178887	0.0352042	2.39476	down
GO:0031572	G2/M transition DNA damage checkpoint	5	37	0.00181202	0.0355131	6.58654	down
GO:0030154	cell differentiation	20	444	0.00193489	0.0371107	2.19551	down
GO:0006164	purine nucleotide biosynthetic process	4	23	0.00227878	0.0412393	8.47659	down
GO:0045944	positive regulation of transcription from RNA polymerase II promoter	9	1075	0.00230307	0.0415134	0.408059	down
GO:0006310	DNA recombination	8	102	0.00243043	0.0429155	3.82278	down
GO:0006974	response to DNA damage stimulus	10	152	0.00244328	0.0430537	3.2066	down
GO:0030951	establishment or maintenance of microtubule cytoskeleton polarity	2	3	0.0024873	0.0435233	32.4936	down
GO:0045892	negative regulation of transcription, DNA-dependent	3	612	0.00254714	0.044151	0.238923	down
GO:0006325	chromatin organization	4	24	0.00269052	0.0456082	8.1234	down
GO:0030879	mammary gland development	4	24	0.00269052	0.0456082	8.1234	down
GO:0006461	protein complex assembly	9	130	0.00297356	0.0490772	3.37433	down
GO:0000089	mitotic metaphase	3	12	0.00329352	0.0527848	12.1851	down
GO:0085020	protein K6-linked ubiquitination	3	12	0.00329352	0.0527848	12.1851	down
GO:0001556	oocyte maturation	4	27	0.00423283	0.0642444	7.2208	down
GO:0007399	nervous system development	15	316	0.00487865	0.0714438	2.31363	down
GO:0000018	regulation of DNA recombination	2	4	0.00490689	0.0717471	24.3702	down
GO:0010457	centriole-centriole cohesion	2	4	0.00490689	0.0717471	24.3702	down
GO:0046683	response to organophosphorus	2	4	0.00490689	0.0717471	24.3702	down
GO:0045910	negative regulation of DNA recombination	3	14	0.00528525	0.0757225	10.4444	down
GO:0000910	cytokinesis	6	68	0.00543024	0.0772037	4.30062	down
GO:0007264	small GTPase mediated signal transduction	5	717	0.00586318	0.0815074	0.339891	down
GO:0001570	vasculogenesis	7	96	0.00731254	0.0946201	3.55399	down
GO:0006302	double-strand break repair	7	96	0.00731254	0.0946201	3.55399	down
GO:0006422	aspartyl-tRNA aminoacylation	2	5	0.00806703	0.100753	19.4962	down
GO:0031110	regulation of microtubule polymerization or depolymerization	2	5	0.00806703	0.100753	19.4962	down
GO:0031442	positive regulation of mRNA 3'-end processing	2	5	0.00806703	0.100753	19.4962	down
GO:0031503	protein complex localization	2	5	0.00806703	0.100753	19.4962	down
GO:0045842	positive regulation of mitotic metaphase/anaphase transition	2	5	0.00806703	0.100753	19.4962	down
GO:0000079	regulation of cyclin-dependent protein kinase activity	7	98	0.00819686	0.101765	3.48146	down
GO:0016568	chromatin modification	7	100	0.00915986	0.109952	3.41183	down
