# Supplementary material for: Differential long noncoding RNA/mRNA expression profiling and functional network analysis during osteogenic differentiation of human bone marrow mesenchymal stem cells
Source: Stem Cell Res Ther. 2017 Feb 7;8:30. doi: 10.1186/s13287-017-0485-6 (PMC5297123; doi:10.1186/s13287-017-0485-6)
Supplement: Additional file 4: Table S4. — The upregulated and downregulated pathways during osteogenic differentiation of BMSCs. (XLS 33 kb) [file 13287_2017_485_MOESM4_ESM.xls]

## Sheet: sheet
Additional file 4: Table S4.The upregulated and downregulated pathways during osteogenic differentiation of BMSCs
Path_id	Path_name	Path_diffgene_count	Path_gene_count	p value	FDR	enrichment	style
4060	Cytokine-cytokine receptor interaction	28	265	2.98069e-11	3.03143e-09	4.69818	up
4512	ECM-receptor interaction	16	85	1.34364e-10	4.88401e-09	8.36987	up
5144	Malaria	13	51	1.46115e-10	4.95341e-09	11.3342	up
5146	Amoebiasis	17	108	6.50886e-10	1.65491e-08	6.99911	up
4610	Complement and coagulation cascades	13	69	8.18015e-09	1.66388e-07	8.37745	up
5142	Chagas disease	14	104	1.83036e-07	3.01539e-06	5.98566	up
4510	Focal adhesion	19	200	3.06213e-07	4.44894e-06	4.22417	up
4620	Toll-like receptor signaling pathway	13	102	1.00383e-06	1.19798e-05	5.6671	up
4621	NOD-like receptor signaling pathway	10	58	1.22292e-06	1.38193e-05	7.66636	up
5200	Pathways in cancer	23	326	3.2957e-06	3.3518e-05	3.1371	up
4062	Chemokine signaling pathway	15	189	5.38664e-05	0.000476671	3.52896	up
4145	Phagosome	13	155	0.000103436	0.000811939	3.72932	up
2010	ABC transporters	7	44	0.000104918	0.0008208	7.07396	up
5140	Leishmaniasis	8	74	0.00051288	0.00362472	4.80702	up
590	Arachidonic acid metabolism	7	59	0.000698192	0.00472693	5.2755	up
4350	TGF-beta signaling pathway	8	84	0.0012195	0.00738313	4.23475	up
4514	Cell adhesion molecules (CAMs)	10	133	0.00175577	0.00958679	3.34323	up
5020	Prion diseases	5	35	0.00210527	0.0108042	6.35213	up
3320	PPAR signaling pathway	7	71	0.00215884	0.010978	4.38386	up
4622	RIG-I-like receptor signaling pathway	7	71	0.00215884	0.010978	4.38386	up
140	Steroid hormone biosynthesis	6	56	0.00316378	0.0153221	4.7641	up
4020	Calcium signaling pathway	11	179	0.00506624	0.0226571	2.73248	up
4623	Cytosolic DNA-sensing pathway	6	62	0.00534901	0.0236525	4.30306	up
120	Primary bile acid biosynthesis	3	17	0.0121732	0.0470412	7.84675	up
4740	Olfactory transduction	17	388	0.0146627	0.0541702	1.9482	up
4630	Jak-STAT signaling pathway	9	155	0.0172595	0.0609674	2.58183	up
4810	Regulation of actin cytoskeleton	11	212	0.0177651	0.062222	2.30714	up
4360	Axon guidance	8	129	0.0177877	0.0622776	2.75751	up
5410	Hypertrophic cardiomyopathy (HCM)	6	83	0.0221564	0.072287	3.21433	up
380	Tryptophan metabolism	4	40	0.0244193	0.0769534	4.44649	up
4210	Apoptosis	6	85	0.024734	0.0775773	3.1387	up
4960	Aldosterone-regulated sodium reabsorption	4	42	0.0288773	0.0852745	4.23475	up
4540	Gap junction	6	90	0.0320848	0.0906416	2.96433	up
4640	Hematopoietic cell lineage	6	90	0.0320848	0.0906416	2.96433	up
4920	Adipocytokine signaling pathway	5	69	0.0391432	0.10698	3.2221	up
760	Nicotinate and nicotinamide metabolism	3	26	0.0400911	0.109093	5.13057	up
4080	Neuroactive ligand-receptor interaction	12	273	0.04304	0.116185	1.9545	up
4110	Cell cycle	23	124	1.80676e-15	2.34397e-13	9.04056	down
3030	DNA replication	12	36	8.00328e-12	5.19146e-10	16.2468	down
4114	Oocyte meiosis	17	112	2.87944e-10	1.2452e-08	7.39809	down
240	Pyrimidine metabolism	13	101	3.15523e-07	1.02335e-05	6.27351	down
5322	Systemic lupus erythematosus	14	138	2.06841e-06	5.15393e-05	4.94468	down
230	Purine metabolism	15	164	3.22115e-06	6.96483e-05	4.45796	down
4810	Regulation of actin cytoskeleton	15	212	7.17399e-05	0.0013254	3.44861	down
4914	Progesterone-mediated oocyte maturation	9	86	0.000137301	0.00222656	5.10074	down
5200	Pathways in cancer	18	326	0.000316853	0.00456737	2.69119	down
4510	Focal adhesion	13	200	0.000540762	0.00696669	3.16812	down
10	Glycolysis / Gluconeogenesis	7	65	0.00073536	0.00867279	5.24896	down
3430	Mismatch repair	4	23	0.00227878	0.0229509	8.47659	down
4360	Axon guidance	9	129	0.0028178	0.0270024	3.40049	down
5410	Hypertrophic cardiomyopathy (HCM)	7	83	0.00319676	0.0296233	4.11063	down
3440	Homologous recombination	4	28	0.00485903	0.0403715	6.96291	down
4115	p53 signaling pathway	6	68	0.00543024	0.0435694	4.30062	down
5412	Arrhythmogenic right ventricular cardiomyopathy (ARVC)	6	74	0.00829278	0.0597694	3.95192	down
51	Fructose and mannose metabolism	4	36	0.0122871	0.0822786	5.4156	down
4512	ECM-receptor interaction	6	85	0.0162266	0.101557	3.4405	down
970	Aminoacyl-tRNA biosynthesis	5	63	0.0189176	0.113339	3.86828	down
4640	Hematopoietic cell lineage	6	90	0.0212172	0.122637	3.24936	down
5414	Dilated cardiomyopathy	6	92	0.0234884	0.131199	3.17872	down
4020	Calcium signaling pathway	9	179	0.023899	0.132685	2.45063	down
3018	RNA degradation	5	71	0.0306952	0.164221	3.43242	down
520	Amino sugar and nucleotide sugar metabolism	4	48	0.0334962	0.176561	4.0617	down
480	Glutathione metabolism	4	50	0.0384034	0.197323	3.89923	down
4120	Ubiquitin mediated proteolysis	7	135	0.0432544	0.216843	2.52728	down
4010	MAPK signaling pathway	11	268	0.046696	0.230126	2.00054	down
4910	Insulin signaling pathway	7	138	0.0480856	0.235362	2.47234	down
5110	Vibrio cholerae infection	4	54	0.0494915	0.240588	3.6104	down
