# Supplementary material for: Differential long noncoding RNA/mRNA expression profiling and functional network analysis during osteogenic differentiation of human bone marrow mesenchymal stem cells
Source: Stem Cell Res Ther. 2017 Feb 7;8:30. doi: 10.1186/s13287-017-0485-6 (PMC5297123; doi:10.1186/s13287-017-0485-6)
Supplement: Additional file 5: Table S5. — The upregulated and downregulated genes in significant pathways during osteogenic differentiation of BMSCs. (XLS 111 kb) [file 13287_2017_485_MOESM5_ESM.xls]

## Sheet: sheet
Additional file 5: Table S5.The upregulated and downregulated genes in significant pathways during osteogenic differentiation of BMSCs
Path_id	Path_name	Gene_name	p-value	FDR	enrichment	style
4060	Cytokine-cytokine receptor interaction	IL7	2.98069e-11	3.03143e-09	4.69818	up
4060	Cytokine-cytokine receptor interaction	CXCL1	2.98069e-11	3.03143e-09	4.69818	up
4060	Cytokine-cytokine receptor interaction	CCL7	2.98069e-11	3.03143e-09	4.69818	up
4060	Cytokine-cytokine receptor interaction	CXCL5	2.98069e-11	3.03143e-09	4.69818	up
4060	Cytokine-cytokine receptor interaction	IFNGR1	2.98069e-11	3.03143e-09	4.69818	up
4060	Cytokine-cytokine receptor interaction	CXCL6	2.98069e-11	3.03143e-09	4.69818	up
4060	Cytokine-cytokine receptor interaction	CCL2	2.98069e-11	3.03143e-09	4.69818	up
4060	Cytokine-cytokine receptor interaction	TNFSF10	2.98069e-11	3.03143e-09	4.69818	up
4060	Cytokine-cytokine receptor interaction	FAS	2.98069e-11	3.03143e-09	4.69818	up
4060	Cytokine-cytokine receptor interaction	IFNE	2.98069e-11	3.03143e-09	4.69818	up
4060	Cytokine-cytokine receptor interaction	IL18	2.98069e-11	3.03143e-09	4.69818	up
4060	Cytokine-cytokine receptor interaction	CSF1	2.98069e-11	3.03143e-09	4.69818	up
4060	Cytokine-cytokine receptor interaction	CX3CL1	2.98069e-11	3.03143e-09	4.69818	up
4060	Cytokine-cytokine receptor interaction	CCL5	2.98069e-11	3.03143e-09	4.69818	up
4060	Cytokine-cytokine receptor interaction	CXCL12	2.98069e-11	3.03143e-09	4.69818	up
4060	Cytokine-cytokine receptor interaction	CCL20	2.98069e-11	3.03143e-09	4.69818	up
4060	Cytokine-cytokine receptor interaction	PDGFRA	2.98069e-11	3.03143e-09	4.69818	up
4060	Cytokine-cytokine receptor interaction	PF4V1	2.98069e-11	3.03143e-09	4.69818	up
4060	Cytokine-cytokine receptor interaction	TNFSF13B	2.98069e-11	3.03143e-09	4.69818	up
4060	Cytokine-cytokine receptor interaction	IL1R1	2.98069e-11	3.03143e-09	4.69818	up
4060	Cytokine-cytokine receptor interaction	TGFB2	2.98069e-11	3.03143e-09	4.69818	up
4060	Cytokine-cytokine receptor interaction	IL6	2.98069e-11	3.03143e-09	4.69818	up
4060	Cytokine-cytokine receptor interaction	IFNA1	2.98069e-11	3.03143e-09	4.69818	up
4060	Cytokine-cytokine receptor interaction	TNFRSF11B	2.98069e-11	3.03143e-09	4.69818	up
4060	Cytokine-cytokine receptor interaction	PDGFRB	2.98069e-11	3.03143e-09	4.69818	up
4060	Cytokine-cytokine receptor interaction	TGFBR1	2.98069e-11	3.03143e-09	4.69818	up
4060	Cytokine-cytokine receptor interaction	IL8	2.98069e-11	3.03143e-09	4.69818	up
4060	Cytokine-cytokine receptor interaction	CXCL10	2.98069e-11	3.03143e-09	4.69818	up
4512	ECM-receptor interaction	COL1A2	1.34364e-10	4.88401e-09	8.36987	up
4512	ECM-receptor interaction	COL3A1	1.34364e-10	4.88401e-09	8.36987	up
4512	ECM-receptor interaction	COL1A1	1.34364e-10	4.88401e-09	8.36987	up
4512	ECM-receptor interaction	LAMA2	1.34364e-10	4.88401e-09	8.36987	up
4512	ECM-receptor interaction	THBS2	1.34364e-10	4.88401e-09	8.36987	up
4512	ECM-receptor interaction	SDC4	1.34364e-10	4.88401e-09	8.36987	up
4512	ECM-receptor interaction	THBS3	1.34364e-10	4.88401e-09	8.36987	up
4512	ECM-receptor interaction	TNC	1.34364e-10	4.88401e-09	8.36987	up
4512	ECM-receptor interaction	IBSP	1.34364e-10	4.88401e-09	8.36987	up
4512	ECM-receptor interaction	COMP	1.34364e-10	4.88401e-09	8.36987	up
4512	ECM-receptor interaction	ITGB8	1.34364e-10	4.88401e-09	8.36987	up
4512	ECM-receptor interaction	ITGAV	1.34364e-10	4.88401e-09	8.36987	up
4512	ECM-receptor interaction	COL11A1	1.34364e-10	4.88401e-09	8.36987	up
4512	ECM-receptor interaction	COL4A1	1.34364e-10	4.88401e-09	8.36987	up
4512	ECM-receptor interaction	ITGA11	1.34364e-10	4.88401e-09	8.36987	up
4512	ECM-receptor interaction	COL5A2	1.34364e-10	4.88401e-09	8.36987	up
5144	Malaria	TLR2	1.46115e-10	4.95341e-09	11.3342	up
5144	Malaria	CCL2	1.46115e-10	4.95341e-09	11.3342	up
5144	Malaria	TLR4	1.46115e-10	4.95341e-09	11.3342	up
5144	Malaria	THBS2	1.46115e-10	4.95341e-09	11.3342	up
5144	Malaria	SDC4	1.46115e-10	4.95341e-09	11.3342	up
5144	Malaria	IL18	1.46115e-10	4.95341e-09	11.3342	up
5144	Malaria	THBS3	1.46115e-10	4.95341e-09	11.3342	up
5144	Malaria	COMP	1.46115e-10	4.95341e-09	11.3342	up
5144	Malaria	TGFB2	1.46115e-10	4.95341e-09	11.3342	up
5144	Malaria	IL6	1.46115e-10	4.95341e-09	11.3342	up
5144	Malaria	VCAM1	1.46115e-10	4.95341e-09	11.3342	up
5144	Malaria	ICAM1	1.46115e-10	4.95341e-09	11.3342	up
5144	Malaria	IL8	1.46115e-10	4.95341e-09	11.3342	up
5146	Amoebiasis	CXCL1	6.50886e-10	1.65491e-08	6.99911	up
5146	Amoebiasis	SERPINB9	6.50886e-10	1.65491e-08	6.99911	up
5146	Amoebiasis	COL1A2	6.50886e-10	1.65491e-08	6.99911	up
5146	Amoebiasis	TLR2	6.50886e-10	1.65491e-08	6.99911	up
5146	Amoebiasis	COL3A1	6.50886e-10	1.65491e-08	6.99911	up
5146	Amoebiasis	COL1A1	6.50886e-10	1.65491e-08	6.99911	up
5146	Amoebiasis	LAMA2	6.50886e-10	1.65491e-08	6.99911	up
5146	Amoebiasis	GNA14	6.50886e-10	1.65491e-08	6.99911	up
5146	Amoebiasis	TLR4	6.50886e-10	1.65491e-08	6.99911	up
5146	Amoebiasis	IL1R1	6.50886e-10	1.65491e-08	6.99911	up
5146	Amoebiasis	TGFB2	6.50886e-10	1.65491e-08	6.99911	up
5146	Amoebiasis	CD14	6.50886e-10	1.65491e-08	6.99911	up
5146	Amoebiasis	IL6	6.50886e-10	1.65491e-08	6.99911	up
5146	Amoebiasis	COL11A1	6.50886e-10	1.65491e-08	6.99911	up
5146	Amoebiasis	COL4A1	6.50886e-10	1.65491e-08	6.99911	up
5146	Amoebiasis	IL8	6.50886e-10	1.65491e-08	6.99911	up
5146	Amoebiasis	COL5A2	6.50886e-10	1.65491e-08	6.99911	up
4610	Complement and coagulation cascades	A2M	8.18015e-09	1.66388e-07	8.37745	up
4610	Complement and coagulation cascades	CFB	8.18015e-09	1.66388e-07	8.37745	up
4610	Complement and coagulation cascades	C7	8.18015e-09	1.66388e-07	8.37745	up
4610	Complement and coagulation cascades	C3	8.18015e-09	1.66388e-07	8.37745	up
4610	Complement and coagulation cascades	CFI	8.18015e-09	1.66388e-07	8.37745	up
4610	Complement and coagulation cascades	C5	8.18015e-09	1.66388e-07	8.37745	up
4610	Complement and coagulation cascades	PROS1	8.18015e-09	1.66388e-07	8.37745	up
4610	Complement and coagulation cascades	SERPING1	8.18015e-09	1.66388e-07	8.37745	up
4610	Complement and coagulation cascades	C1R	8.18015e-09	1.66388e-07	8.37745	up
4610	Complement and coagulation cascades	PLAU	8.18015e-09	1.66388e-07	8.37745	up
4610	Complement and coagulation cascades	C1S	8.18015e-09	1.66388e-07	8.37745	up
4610	Complement and coagulation cascades	BDKRB1	8.18015e-09	1.66388e-07	8.37745	up
4610	Complement and coagulation cascades	BDKRB2	8.18015e-09	1.66388e-07	8.37745	up
5142	Chagas disease	CCL5	1.83036e-07	3.01539e-06	5.98566	up
5142	Chagas disease	TLR2	1.83036e-07	3.01539e-06	5.98566	up
5142	Chagas disease	IFNGR1	1.83036e-07	3.01539e-06	5.98566	up
5142	Chagas disease	CCL2	1.83036e-07	3.01539e-06	5.98566	up
5142	Chagas disease	GNA14	1.83036e-07	3.01539e-06	5.98566	up
5142	Chagas disease	C3	1.83036e-07	3.01539e-06	5.98566	up
5142	Chagas disease	TLR4	1.83036e-07	3.01539e-06	5.98566	up
5142	Chagas disease	FAS	1.83036e-07	3.01539e-06	5.98566	up
5142	Chagas disease	TGFB2	1.83036e-07	3.01539e-06	5.98566	up
5142	Chagas disease	IL6	1.83036e-07	3.01539e-06	5.98566	up
5142	Chagas disease	TGFBR1	1.83036e-07	3.01539e-06	5.98566	up
5142	Chagas disease	IL8	1.83036e-07	3.01539e-06	5.98566	up
5142	Chagas disease	BDKRB2	1.83036e-07	3.01539e-06	5.98566	up
5142	Chagas disease	NFKBIA	1.83036e-07	3.01539e-06	5.98566	up
4510	Focal adhesion	COL1A2	3.06213e-07	4.44894e-06	4.22417	up
4510	Focal adhesion	COL3A1	3.06213e-07	4.44894e-06	4.22417	up
4510	Focal adhesion	COL1A1	3.06213e-07	4.44894e-06	4.22417	up
4510	Focal adhesion	LAMA2	3.06213e-07	4.44894e-06	4.22417	up
4510	Focal adhesion	THBS2	3.06213e-07	4.44894e-06	4.22417	up
4510	Focal adhesion	THBS3	3.06213e-07	4.44894e-06	4.22417	up
4510	Focal adhesion	PDGFD	3.06213e-07	4.44894e-06	4.22417	up
4510	Focal adhesion	TNC	3.06213e-07	4.44894e-06	4.22417	up
4510	Focal adhesion	BIRC3	3.06213e-07	4.44894e-06	4.22417	up
4510	Focal adhesion	IBSP	3.06213e-07	4.44894e-06	4.22417	up
4510	Focal adhesion	PDGFRA	3.06213e-07	4.44894e-06	4.22417	up
4510	Focal adhesion	COMP	3.06213e-07	4.44894e-06	4.22417	up
4510	Focal adhesion	ITGB8	3.06213e-07	4.44894e-06	4.22417	up
4510	Focal adhesion	ITGAV	3.06213e-07	4.44894e-06	4.22417	up
4510	Focal adhesion	PDGFRB	3.06213e-07	4.44894e-06	4.22417	up
4510	Focal adhesion	COL11A1	3.06213e-07	4.44894e-06	4.22417	up
4510	Focal adhesion	COL4A1	3.06213e-07	4.44894e-06	4.22417	up
4510	Focal adhesion	ITGA11	3.06213e-07	4.44894e-06	4.22417	up
4510	Focal adhesion	COL5A2	3.06213e-07	4.44894e-06	4.22417	up
4620	Toll-like receptor signaling pathway	TLR2	1.00383e-06	1.19798e-05	5.6671	up
4620	Toll-like receptor signaling pathway	TLR3	1.00383e-06	1.19798e-05	5.6671	up
4620	Toll-like receptor signaling pathway	MAP3K8	1.00383e-06	1.19798e-05	5.6671	up
4620	Toll-like receptor signaling pathway	TLR4	1.00383e-06	1.19798e-05	5.6671	up
4620	Toll-like receptor signaling pathway	CTSK	1.00383e-06	1.19798e-05	5.6671	up
4620	Toll-like receptor signaling pathway	CCL5	1.00383e-06	1.19798e-05	5.6671	up
4620	Toll-like receptor signaling pathway	LBP	1.00383e-06	1.19798e-05	5.6671	up
4620	Toll-like receptor signaling pathway	IL6	1.00383e-06	1.19798e-05	5.6671	up
4620	Toll-like receptor signaling pathway	IFNA1	1.00383e-06	1.19798e-05	5.6671	up
4620	Toll-like receptor signaling pathway	CD14	1.00383e-06	1.19798e-05	5.6671	up
4620	Toll-like receptor signaling pathway	NFKBIA	1.00383e-06	1.19798e-05	5.6671	up
4620	Toll-like receptor signaling pathway	IL8	1.00383e-06	1.19798e-05	5.6671	up
4620	Toll-like receptor signaling pathway	CXCL10	1.00383e-06	1.19798e-05	5.6671	up
4621	NOD-like receptor signaling pathway	CXCL1	1.22292e-06	1.38193e-05	7.66636	up
4621	NOD-like receptor signaling pathway	CCL7	1.22292e-06	1.38193e-05	7.66636	up
4621	NOD-like receptor signaling pathway	TNFAIP3	1.22292e-06	1.38193e-05	7.66636	up
4621	NOD-like receptor signaling pathway	CCL2	1.22292e-06	1.38193e-05	7.66636	up
4621	NOD-like receptor signaling pathway	IL18	1.22292e-06	1.38193e-05	7.66636	up
4621	NOD-like receptor signaling pathway	CCL5	1.22292e-06	1.38193e-05	7.66636	up
4621	NOD-like receptor signaling pathway	BIRC3	1.22292e-06	1.38193e-05	7.66636	up
4621	NOD-like receptor signaling pathway	IL6	1.22292e-06	1.38193e-05	7.66636	up
4621	NOD-like receptor signaling pathway	NFKBIA	1.22292e-06	1.38193e-05	7.66636	up
4621	NOD-like receptor signaling pathway	IL8	1.22292e-06	1.38193e-05	7.66636	up
5200	Pathways in cancer	FGF7	3.2957e-06	3.3518e-05	3.1371	up
5200	Pathways in cancer	BMP4	3.2957e-06	3.3518e-05	3.1371	up
5200	Pathways in cancer	PTGS2	3.2957e-06	3.3518e-05	3.1371	up
5200	Pathways in cancer	EPAS1	3.2957e-06	3.3518e-05	3.1371	up
5200	Pathways in cancer	FOXO1	3.2957e-06	3.3518e-05	3.1371	up
5200	Pathways in cancer	LAMA2	3.2957e-06	3.3518e-05	3.1371	up
5200	Pathways in cancer	RUNX1T1	3.2957e-06	3.3518e-05	3.1371	up
5200	Pathways in cancer	DAPK2	3.2957e-06	3.3518e-05	3.1371	up
5200	Pathways in cancer	DAPK1	3.2957e-06	3.3518e-05	3.1371	up
5200	Pathways in cancer	MMP1	3.2957e-06	3.3518e-05	3.1371	up
5200	Pathways in cancer	FAS	3.2957e-06	3.3518e-05	3.1371	up
5200	Pathways in cancer	NFKBIA	3.2957e-06	3.3518e-05	3.1371	up
5200	Pathways in cancer	BIRC3	3.2957e-06	3.3518e-05	3.1371	up
5200	Pathways in cancer	GLI3	3.2957e-06	3.3518e-05	3.1371	up
5200	Pathways in cancer	PDGFRA	3.2957e-06	3.3518e-05	3.1371	up
5200	Pathways in cancer	TGFB2	3.2957e-06	3.3518e-05	3.1371	up
5200	Pathways in cancer	IL6	3.2957e-06	3.3518e-05	3.1371	up
5200	Pathways in cancer	ARNT2	3.2957e-06	3.3518e-05	3.1371	up
5200	Pathways in cancer	ITGAV	3.2957e-06	3.3518e-05	3.1371	up
5200	Pathways in cancer	PDGFRB	3.2957e-06	3.3518e-05	3.1371	up
5200	Pathways in cancer	TGFBR1	3.2957e-06	3.3518e-05	3.1371	up
5200	Pathways in cancer	COL4A1	3.2957e-06	3.3518e-05	3.1371	up
5200	Pathways in cancer	IL8	3.2957e-06	3.3518e-05	3.1371	up
4062	Chemokine signaling pathway	CXCL1	5.38664e-05	0.000476671	3.52896	up
4062	Chemokine signaling pathway	CCL7	5.38664e-05	0.000476671	3.52896	up
4062	Chemokine signaling pathway	CXCL5	5.38664e-05	0.000476671	3.52896	up
4062	Chemokine signaling pathway	JAK2	5.38664e-05	0.000476671	3.52896	up
4062	Chemokine signaling pathway	CXCL6	5.38664e-05	0.000476671	3.52896	up
4062	Chemokine signaling pathway	CCL2	5.38664e-05	0.000476671	3.52896	up
4062	Chemokine signaling pathway	CX3CL1	5.38664e-05	0.000476671	3.52896	up
4062	Chemokine signaling pathway	CCL5	5.38664e-05	0.000476671	3.52896	up
4062	Chemokine signaling pathway	CXCL12	5.38664e-05	0.000476671	3.52896	up
4062	Chemokine signaling pathway	CCL20	5.38664e-05	0.000476671	3.52896	up
4062	Chemokine signaling pathway	STAT2	5.38664e-05	0.000476671	3.52896	up
4062	Chemokine signaling pathway	PF4V1	5.38664e-05	0.000476671	3.52896	up
4062	Chemokine signaling pathway	NFKBIA	5.38664e-05	0.000476671	3.52896	up
4062	Chemokine signaling pathway	IL8	5.38664e-05	0.000476671	3.52896	up
4062	Chemokine signaling pathway	CXCL10	5.38664e-05	0.000476671	3.52896	up
4145	Phagosome	MRC2	0.000103436	0.000811939	3.72932	up
4145	Phagosome	TLR4	0.000103436	0.000811939	3.72932	up
4145	Phagosome	C3	0.000103436	0.000811939	3.72932	up
4145	Phagosome	THBS2	0.000103436	0.000811939	3.72932	up
4145	Phagosome	CTSS	0.000103436	0.000811939	3.72932	up
4145	Phagosome	THBS3	0.000103436	0.000811939	3.72932	up
4145	Phagosome	C1R	0.000103436	0.000811939	3.72932	up
4145	Phagosome	COMP	0.000103436	0.000811939	3.72932	up
4145	Phagosome	PLA2R1	0.000103436	0.000811939	3.72932	up
4145	Phagosome	CD14	0.000103436	0.000811939	3.72932	up
4145	Phagosome	ITGAV	0.000103436	0.000811939	3.72932	up
4145	Phagosome	TLR2	0.000103436	0.000811939	3.72932	up
4145	Phagosome	SCARB1	0.000103436	0.000811939	3.72932	up
2010	ABC transporters	ABCA6	0.000104918	0.0008208	7.07396	up
2010	ABC transporters	ABCA5	0.000104918	0.0008208	7.07396	up
2010	ABC transporters	ABCA9	0.000104918	0.0008208	7.07396	up
2010	ABC transporters	ABCD2	0.000104918	0.0008208	7.07396	up
2010	ABC transporters	ABCA13	0.000104918	0.0008208	7.07396	up
2010	ABC transporters	ABCC9	0.000104918	0.0008208	7.07396	up
2010	ABC transporters	ABCC4	0.000104918	0.0008208	7.07396	up
5140	Leishmaniasis	TLR2	0.00051288	0.00362472	4.80702	up
5140	Leishmaniasis	PTGS2	0.00051288	0.00362472	4.80702	up
5140	Leishmaniasis	JAK2	0.00051288	0.00362472	4.80702	up
5140	Leishmaniasis	IFNGR1	0.00051288	0.00362472	4.80702	up
5140	Leishmaniasis	C3	0.00051288	0.00362472	4.80702	up
5140	Leishmaniasis	TLR4	0.00051288	0.00362472	4.80702	up
5140	Leishmaniasis	TGFB2	0.00051288	0.00362472	4.80702	up
5140	Leishmaniasis	NFKBIA	0.00051288	0.00362472	4.80702	up
590	Arachidonic acid metabolism	PTGS2	0.000698192	0.00472693	5.2755	up
590	Arachidonic acid metabolism	GGT5	0.000698192	0.00472693	5.2755	up
590	Arachidonic acid metabolism	AKR1C3	0.000698192	0.00472693	5.2755	up
590	Arachidonic acid metabolism	PTGIS	0.000698192	0.00472693	5.2755	up
590	Arachidonic acid metabolism	PTGES	0.000698192	0.00472693	5.2755	up
590	Arachidonic acid metabolism	GPX3	0.000698192	0.00472693	5.2755	up
590	Arachidonic acid metabolism	GPX7	0.000698192	0.00472693	5.2755	up
4350	TGF-beta signaling pathway	BMP4	0.0012195	0.00738313	4.23475	up
4350	TGF-beta signaling pathway	FST	0.0012195	0.00738313	4.23475	up
4350	TGF-beta signaling pathway	THBS2	0.0012195	0.00738313	4.23475	up
4350	TGF-beta signaling pathway	THBS3	0.0012195	0.00738313	4.23475	up
4350	TGF-beta signaling pathway	COMP	0.0012195	0.00738313	4.23475	up
4350	TGF-beta signaling pathway	TGFB2	0.0012195	0.00738313	4.23475	up
4350	TGF-beta signaling pathway	DCN	0.0012195	0.00738313	4.23475	up
4350	TGF-beta signaling pathway	TGFBR1	0.0012195	0.00738313	4.23475	up
4514	Cell adhesion molecules (CAMs)	NCAM2	0.00175577	0.00958679	3.34323	up
4514	Cell adhesion molecules (CAMs)	CNTNAP1	0.00175577	0.00958679	3.34323	up
4514	Cell adhesion molecules (CAMs)	VCAN	0.00175577	0.00958679	3.34323	up
4514	Cell adhesion molecules (CAMs)	SDC4	0.00175577	0.00958679	3.34323	up
4514	Cell adhesion molecules (CAMs)	CLDN1	0.00175577	0.00958679	3.34323	up
4514	Cell adhesion molecules (CAMs)	ITGB8	0.00175577	0.00958679	3.34323	up
4514	Cell adhesion molecules (CAMs)	VCAM1	0.00175577	0.00958679	3.34323	up
4514	Cell adhesion molecules (CAMs)	ITGAV	0.00175577	0.00958679	3.34323	up
4514	Cell adhesion molecules (CAMs)	ICAM1	0.00175577	0.00958679	3.34323	up
4514	Cell adhesion molecules (CAMs)	NRCAM	0.00175577	0.00958679	3.34323	up
5020	Prion diseases	NCAM2	0.00210527	0.0108042	6.35213	up
5020	Prion diseases	C7	0.00210527	0.0108042	6.35213	up
5020	Prion diseases	C5	0.00210527	0.0108042	6.35213	up
5020	Prion diseases	CCL5	0.00210527	0.0108042	6.35213	up
5020	Prion diseases	IL6	0.00210527	0.0108042	6.35213	up
3320	PPAR signaling pathway	FADS2	0.00215884	0.010978	4.38386	up
3320	PPAR signaling pathway	FABP3	0.00215884	0.010978	4.38386	up
3320	PPAR signaling pathway	MMP1	0.00215884	0.010978	4.38386	up
3320	PPAR signaling pathway	ACSL1	0.00215884	0.010978	4.38386	up
3320	PPAR signaling pathway	PLTP	0.00215884	0.010978	4.38386	up
3320	PPAR signaling pathway	GK	0.00215884	0.010978	4.38386	up
3320	PPAR signaling pathway	CYP27A1	0.00215884	0.010978	4.38386	up
4622	RIG-I-like receptor signaling pathway	IFNE	0.00215884	0.010978	4.38386	up
4622	RIG-I-like receptor signaling pathway	IFIH1	0.00215884	0.010978	4.38386	up
4622	RIG-I-like receptor signaling pathway	IFNA1	0.00215884	0.010978	4.38386	up
4622	RIG-I-like receptor signaling pathway	DHX58	0.00215884	0.010978	4.38386	up
4622	RIG-I-like receptor signaling pathway	NFKBIA	0.00215884	0.010978	4.38386	up
4622	RIG-I-like receptor signaling pathway	CXCL10	0.00215884	0.010978	4.38386	up
4622	RIG-I-like receptor signaling pathway	IL8	0.00215884	0.010978	4.38386	up
140	Steroid hormone biosynthesis	AKR1C3	0.00316378	0.0153221	4.7641	up
140	Steroid hormone biosynthesis	AKR1C2	0.00316378	0.0153221	4.7641	up
140	Steroid hormone biosynthesis	AKR1C1	0.00316378	0.0153221	4.7641	up
140	Steroid hormone biosynthesis	HSD11B1	0.00316378	0.0153221	4.7641	up
140	Steroid hormone biosynthesis	CYP1B1	0.00316378	0.0153221	4.7641	up
140	Steroid hormone biosynthesis	CYP7B1	0.00316378	0.0153221	4.7641	up
4020	Calcium signaling pathway	HTR2B	0.00506624	0.0226571	2.73248	up
4020	Calcium signaling pathway	P2RX4	0.00506624	0.0226571	2.73248	up
4020	Calcium signaling pathway	HTR2A	0.00506624	0.0226571	2.73248	up
4020	Calcium signaling pathway	GNA14	0.00506624	0.0226571	2.73248	up
4020	Calcium signaling pathway	PTGFR	0.00506624	0.0226571	2.73248	up
4020	Calcium signaling pathway	CD38	0.00506624	0.0226571	2.73248	up
4020	Calcium signaling pathway	PDGFRA	0.00506624	0.0226571	2.73248	up
4020	Calcium signaling pathway	EDNRB	0.00506624	0.0226571	2.73248	up
4020	Calcium signaling pathway	PDGFRB	0.00506624	0.0226571	2.73248	up
4020	Calcium signaling pathway	BDKRB1	0.00506624	0.0226571	2.73248	up
4020	Calcium signaling pathway	BDKRB2	0.00506624	0.0226571	2.73248	up
4623	Cytosolic DNA-sensing pathway	IL18	0.00534901	0.0236525	4.30306	up
4623	Cytosolic DNA-sensing pathway	CCL5	0.00534901	0.0236525	4.30306	up
4623	Cytosolic DNA-sensing pathway	IL6	0.00534901	0.0236525	4.30306	up
4623	Cytosolic DNA-sensing pathway	IFNA1	0.00534901	0.0236525	4.30306	up
4623	Cytosolic DNA-sensing pathway	NFKBIA	0.00534901	0.0236525	4.30306	up
4623	Cytosolic DNA-sensing pathway	CXCL10	0.00534901	0.0236525	4.30306	up
120	Primary bile acid biosynthesis	CH25H	0.0121732	0.0470412	7.84675	up
120	Primary bile acid biosynthesis	CYP7B1	0.0121732	0.0470412	7.84675	up
120	Primary bile acid biosynthesis	CYP27A1	0.0121732	0.0470412	7.84675	up
4740	Olfactory transduction	OR4C13	0.0146627	0.0541702	1.9482	up
4740	Olfactory transduction	OR4C12	0.0146627	0.0541702	1.9482	up
4740	Olfactory transduction	OR6V1	0.0146627	0.0541702	1.9482	up
4740	Olfactory transduction	OR5A2	0.0146627	0.0541702	1.9482	up
4740	Olfactory transduction	PRKG2	0.0146627	0.0541702	1.9482	up
4740	Olfactory transduction	CLCA2	0.0146627	0.0541702	1.9482	up
4740	Olfactory transduction	OR4F17	0.0146627	0.0541702	1.9482	up
4740	Olfactory transduction	OR4F16	0.0146627	0.0541702	1.9482	up
4740	Olfactory transduction	OR10G8	0.0146627	0.0541702	1.9482	up
4740	Olfactory transduction	OR10G9	0.0146627	0.0541702	1.9482	up
4740	Olfactory transduction	OR13F1	0.0146627	0.0541702	1.9482	up
4740	Olfactory transduction	OR51F1	0.0146627	0.0541702	1.9482	up
4740	Olfactory transduction	OR4F5	0.0146627	0.0541702	1.9482	up
4740	Olfactory transduction	OR51F2	0.0146627	0.0541702	1.9482	up
4740	Olfactory transduction	OR2D2	0.0146627	0.0541702	1.9482	up
4740	Olfactory transduction	OR11H4	0.0146627	0.0541702	1.9482	up
4740	Olfactory transduction	OR51S1	0.0146627	0.0541702	1.9482	up
4630	Jak-STAT signaling pathway	IL7	0.0172595	0.0609674	2.58183	up
4630	Jak-STAT signaling pathway	JAK2	0.0172595	0.0609674	2.58183	up
4630	Jak-STAT signaling pathway	IFNGR1	0.0172595	0.0609674	2.58183	up
4630	Jak-STAT signaling pathway	STAT4	0.0172595	0.0609674	2.58183	up
4630	Jak-STAT signaling pathway	IFNE	0.0172595	0.0609674	2.58183	up
4630	Jak-STAT signaling pathway	PIM1	0.0172595	0.0609674	2.58183	up
4630	Jak-STAT signaling pathway	STAT2	0.0172595	0.0609674	2.58183	up
4630	Jak-STAT signaling pathway	IL6	0.0172595	0.0609674	2.58183	up
4630	Jak-STAT signaling pathway	IFNA1	0.0172595	0.0609674	2.58183	up
4810	Regulation of actin cytoskeleton	FGF7	0.0177651	0.062222	2.30714	up
4810	Regulation of actin cytoskeleton	PDGFD	0.0177651	0.062222	2.30714	up
4810	Regulation of actin cytoskeleton	LIMK2	0.0177651	0.062222	2.30714	up
4810	Regulation of actin cytoskeleton	PDGFRA	0.0177651	0.062222	2.30714	up
4810	Regulation of actin cytoskeleton	ITGB8	0.0177651	0.062222	2.30714	up
4810	Regulation of actin cytoskeleton	CD14	0.0177651	0.062222	2.30714	up
4810	Regulation of actin cytoskeleton	ITGAV	0.0177651	0.062222	2.30714	up
4810	Regulation of actin cytoskeleton	PDGFRB	0.0177651	0.062222	2.30714	up
4810	Regulation of actin cytoskeleton	BDKRB1	0.0177651	0.062222	2.30714	up
4810	Regulation of actin cytoskeleton	ITGA11	0.0177651	0.062222	2.30714	up
4810	Regulation of actin cytoskeleton	BDKRB2	0.0177651	0.062222	2.30714	up
4360	Axon guidance	EPHA3	0.0177877	0.0622776	2.75751	up
4360	Axon guidance	LIMK2	0.0177877	0.0622776	2.75751	up
4360	Axon guidance	PLXNC1	0.0177877	0.0622776	2.75751	up
4360	Axon guidance	CXCL12	0.0177877	0.0622776	2.75751	up
4360	Axon guidance	SEMA3E	0.0177877	0.0622776	2.75751	up
4360	Axon guidance	SEMA3C	0.0177877	0.0622776	2.75751	up
4360	Axon guidance	UNC5C	0.0177877	0.0622776	2.75751	up
4360	Axon guidance	SLIT3	0.0177877	0.0622776	2.75751	up
5410	Hypertrophic cardiomyopathy (HCM)	LAMA2	0.0221564	0.072287	3.21433	up
5410	Hypertrophic cardiomyopathy (HCM)	ITGB8	0.0221564	0.072287	3.21433	up
5410	Hypertrophic cardiomyopathy (HCM)	TGFB2	0.0221564	0.072287	3.21433	up
5410	Hypertrophic cardiomyopathy (HCM)	IL6	0.0221564	0.072287	3.21433	up
5410	Hypertrophic cardiomyopathy (HCM)	ITGAV	0.0221564	0.072287	3.21433	up
5410	Hypertrophic cardiomyopathy (HCM)	ITGA11	0.0221564	0.072287	3.21433	up
380	Tryptophan metabolism	TDO2	0.0244193	0.0769534	4.44649	up
380	Tryptophan metabolism	KYNU	0.0244193	0.0769534	4.44649	up
380	Tryptophan metabolism	CYP1B1	0.0244193	0.0769534	4.44649	up
380	Tryptophan metabolism	IDO1	0.0244193	0.0769534	4.44649	up
4210	Apoptosis	TNFSF10	0.024734	0.0775773	3.1387	up
4210	Apoptosis	FAS	0.024734	0.0775773	3.1387	up
4210	Apoptosis	BIRC3	0.024734	0.0775773	3.1387	up
4210	Apoptosis	IRAK3	0.024734	0.0775773	3.1387	up
4210	Apoptosis	IL1R1	0.024734	0.0775773	3.1387	up
4210	Apoptosis	NFKBIA	0.024734	0.0775773	3.1387	up
4960	Aldosterone-regulated sodium reabsorption	IRS2	0.0288773	0.0852745	4.23475	up
4960	Aldosterone-regulated sodium reabsorption	SGK1	0.0288773	0.0852745	4.23475	up
4960	Aldosterone-regulated sodium reabsorption	HSD11B1	0.0288773	0.0852745	4.23475	up
4960	Aldosterone-regulated sodium reabsorption	NEDD4L	0.0288773	0.0852745	4.23475	up
4540	Gap junction	HTR2B	0.0320848	0.0906416	2.96433	up
4540	Gap junction	PRKG2	0.0320848	0.0906416	2.96433	up
4540	Gap junction	HTR2A	0.0320848	0.0906416	2.96433	up
4540	Gap junction	PDGFD	0.0320848	0.0906416	2.96433	up
4540	Gap junction	PDGFRA	0.0320848	0.0906416	2.96433	up
4540	Gap junction	PDGFRB	0.0320848	0.0906416	2.96433	up
4640	Hematopoietic cell lineage	IL7	0.0320848	0.0906416	2.96433	up
4640	Hematopoietic cell lineage	CSF1	0.0320848	0.0906416	2.96433	up
4640	Hematopoietic cell lineage	CD38	0.0320848	0.0906416	2.96433	up
4640	Hematopoietic cell lineage	IL1R1	0.0320848	0.0906416	2.96433	up
4640	Hematopoietic cell lineage	IL6	0.0320848	0.0906416	2.96433	up
4640	Hematopoietic cell lineage	CD14	0.0320848	0.0906416	2.96433	up
4920	Adipocytokine signaling pathway	JAK2	0.0391432	0.10698	3.2221	up
4920	Adipocytokine signaling pathway	PPARGC1A	0.0391432	0.10698	3.2221	up
4920	Adipocytokine signaling pathway	ACSL1	0.0391432	0.10698	3.2221	up
4920	Adipocytokine signaling pathway	NFKBIA	0.0391432	0.10698	3.2221	up
4920	Adipocytokine signaling pathway	IRS2	0.0391432	0.10698	3.2221	up
760	Nicotinate and nicotinamide metabolism	QPRT	0.0400911	0.109093	5.13057	up
760	Nicotinate and nicotinamide metabolism	CD38	0.0400911	0.109093	5.13057	up
760	Nicotinate and nicotinamide metabolism	NNMT	0.0400911	0.109093	5.13057	up
4080	Neuroactive ligand-receptor interaction	CALCRL	0.04304	0.116185	1.9545	up
4080	Neuroactive ligand-receptor interaction	MC4R	0.04304	0.116185	1.9545	up
4080	Neuroactive ligand-receptor interaction	HTR2B	0.04304	0.116185	1.9545	up
4080	Neuroactive ligand-receptor interaction	P2RX4	0.04304	0.116185	1.9545	up
4080	Neuroactive ligand-receptor interaction	HTR2A	0.04304	0.116185	1.9545	up
4080	Neuroactive ligand-receptor interaction	GRIK2	0.04304	0.116185	1.9545	up
4080	Neuroactive ligand-receptor interaction	CHRNA1	0.04304	0.116185	1.9545	up
4080	Neuroactive ligand-receptor interaction	PTGFR	0.04304	0.116185	1.9545	up
4080	Neuroactive ligand-receptor interaction	EDNRB	0.04304	0.116185	1.9545	up
4080	Neuroactive ligand-receptor interaction	THRB	0.04304	0.116185	1.9545	up
4080	Neuroactive ligand-receptor interaction	BDKRB1	0.04304	0.116185	1.9545	up
4080	Neuroactive ligand-receptor interaction	BDKRB2	0.04304	0.116185	1.9545	up
4110	Cell cycle	CDK1	1.80676e-15	2.34397e-13	9.04056	down
4110	Cell cycle	CDC25C	1.80676e-15	2.34397e-13	9.04056	down
4110	Cell cycle	SMC3	1.80676e-15	2.34397e-13	9.04056	down
4110	Cell cycle	RBL1	1.80676e-15	2.34397e-13	9.04056	down
4110	Cell cycle	CDC25A	1.80676e-15	2.34397e-13	9.04056	down
4110	Cell cycle	CCNA2	1.80676e-15	2.34397e-13	9.04056	down
4110	Cell cycle	PTTG1	1.80676e-15	2.34397e-13	9.04056	down
4110	Cell cycle	CCNB1	1.80676e-15	2.34397e-13	9.04056	down
4110	Cell cycle	CCNB2	1.80676e-15	2.34397e-13	9.04056	down
4110	Cell cycle	MCM3	1.80676e-15	2.34397e-13	9.04056	down
4110	Cell cycle	MCM7	1.80676e-15	2.34397e-13	9.04056	down
4110	Cell cycle	CCNE2	1.80676e-15	2.34397e-13	9.04056	down
4110	Cell cycle	DBF4	1.80676e-15	2.34397e-13	9.04056	down
4110	Cell cycle	MCM4	1.80676e-15	2.34397e-13	9.04056	down
4110	Cell cycle	MCM5	1.80676e-15	2.34397e-13	9.04056	down
4110	Cell cycle	MCM6	1.80676e-15	2.34397e-13	9.04056	down
4110	Cell cycle	CDC6	1.80676e-15	2.34397e-13	9.04056	down
4110	Cell cycle	MAD2L1	1.80676e-15	2.34397e-13	9.04056	down
4110	Cell cycle	PLK1	1.80676e-15	2.34397e-13	9.04056	down
4110	Cell cycle	CDC20	1.80676e-15	2.34397e-13	9.04056	down
4110	Cell cycle	BUB1	1.80676e-15	2.34397e-13	9.04056	down
4110	Cell cycle	TTK	1.80676e-15	2.34397e-13	9.04056	down
4110	Cell cycle	CDC45	1.80676e-15	2.34397e-13	9.04056	down
3030	DNA replication	RNASEH2A	8.00328e-12	5.19146e-10	16.2468	down
3030	DNA replication	MCM3	8.00328e-12	5.19146e-10	16.2468	down
3030	DNA replication	PRIM1	8.00328e-12	5.19146e-10	16.2468	down
3030	DNA replication	MCM7	8.00328e-12	5.19146e-10	16.2468	down
3030	DNA replication	POLE2	8.00328e-12	5.19146e-10	16.2468	down
3030	DNA replication	MCM4	8.00328e-12	5.19146e-10	16.2468	down
3030	DNA replication	MCM5	8.00328e-12	5.19146e-10	16.2468	down
3030	DNA replication	RFC3	8.00328e-12	5.19146e-10	16.2468	down
3030	DNA replication	MCM6	8.00328e-12	5.19146e-10	16.2468	down
3030	DNA replication	RFC4	8.00328e-12	5.19146e-10	16.2468	down
3030	DNA replication	POLA1	8.00328e-12	5.19146e-10	16.2468	down
3030	DNA replication	POLA2	8.00328e-12	5.19146e-10	16.2468	down
4114	Oocyte meiosis	CDK1	2.87944e-10	1.2452e-08	7.39809	down
4114	Oocyte meiosis	PPP2R5D	2.87944e-10	1.2452e-08	7.39809	down
4114	Oocyte meiosis	CDC25C	2.87944e-10	1.2452e-08	7.39809	down
4114	Oocyte meiosis	SMC3	2.87944e-10	1.2452e-08	7.39809	down
4114	Oocyte meiosis	SGOL1	2.87944e-10	1.2452e-08	7.39809	down
4114	Oocyte meiosis	AURKA	2.87944e-10	1.2452e-08	7.39809	down
4114	Oocyte meiosis	PTTG1	2.87944e-10	1.2452e-08	7.39809	down
4114	Oocyte meiosis	CCNB1	2.87944e-10	1.2452e-08	7.39809	down
4114	Oocyte meiosis	CCNB2	2.87944e-10	1.2452e-08	7.39809	down
4114	Oocyte meiosis	SLK	2.87944e-10	1.2452e-08	7.39809	down
4114	Oocyte meiosis	CCNE2	2.87944e-10	1.2452e-08	7.39809	down
4114	Oocyte meiosis	MAD2L1	2.87944e-10	1.2452e-08	7.39809	down
4114	Oocyte meiosis	ITPR1	2.87944e-10	1.2452e-08	7.39809	down
4114	Oocyte meiosis	FBXO5	2.87944e-10	1.2452e-08	7.39809	down
4114	Oocyte meiosis	PLK1	2.87944e-10	1.2452e-08	7.39809	down
4114	Oocyte meiosis	CDC20	2.87944e-10	1.2452e-08	7.39809	down
4114	Oocyte meiosis	BUB1	2.87944e-10	1.2452e-08	7.39809	down
240	Pyrimidine metabolism	PNP	3.15523e-07	1.02335e-05	6.27351	down
240	Pyrimidine metabolism	DCK	3.15523e-07	1.02335e-05	6.27351	down
240	Pyrimidine metabolism	NT5E	3.15523e-07	1.02335e-05	6.27351	down
240	Pyrimidine metabolism	PRIM1	3.15523e-07	1.02335e-05	6.27351	down
240	Pyrimidine metabolism	POLE2	3.15523e-07	1.02335e-05	6.27351	down
240	Pyrimidine metabolism	POLA1	3.15523e-07	1.02335e-05	6.27351	down
240	Pyrimidine metabolism	POLR3G	3.15523e-07	1.02335e-05	6.27351	down
240	Pyrimidine metabolism	TYMS	3.15523e-07	1.02335e-05	6.27351	down
240	Pyrimidine metabolism	RRM2	3.15523e-07	1.02335e-05	6.27351	down
240	Pyrimidine metabolism	POLA2	3.15523e-07	1.02335e-05	6.27351	down
240	Pyrimidine metabolism	RRM1	3.15523e-07	1.02335e-05	6.27351	down
240	Pyrimidine metabolism	TK1	3.15523e-07	1.02335e-05	6.27351	down
240	Pyrimidine metabolism	DTYMK	3.15523e-07	1.02335e-05	6.27351	down
5322	Systemic lupus erythematosus	HIST2H3D	2.06841e-06	5.15393e-05	4.94468	down
5322	Systemic lupus erythematosus	HIST1H2BB	2.06841e-06	5.15393e-05	4.94468	down
5322	Systemic lupus erythematosus	HIST1H2BM	2.06841e-06	5.15393e-05	4.94468	down
5322	Systemic lupus erythematosus	HIST1H2BC	2.06841e-06	5.15393e-05	4.94468	down
5322	Systemic lupus erythematosus	TROVE2	2.06841e-06	5.15393e-05	4.94468	down
5322	Systemic lupus erythematosus	H2AFZ	2.06841e-06	5.15393e-05	4.94468	down
5322	Systemic lupus erythematosus	H2AFX	2.06841e-06	5.15393e-05	4.94468	down
5322	Systemic lupus erythematosus	SNRPD1	2.06841e-06	5.15393e-05	4.94468	down
5322	Systemic lupus erythematosus	HIST1H2AG	2.06841e-06	5.15393e-05	4.94468	down
5322	Systemic lupus erythematosus	HIST1H2AD	2.06841e-06	5.15393e-05	4.94468	down
5322	Systemic lupus erythematosus	HIST2H2AB	2.06841e-06	5.15393e-05	4.94468	down
5322	Systemic lupus erythematosus	HIST1H2AB	2.06841e-06	5.15393e-05	4.94468	down
5322	Systemic lupus erythematosus	HLA-DQB1	2.06841e-06	5.15393e-05	4.94468	down
5322	Systemic lupus erythematosus	HIST1H3F	2.06841e-06	5.15393e-05	4.94468	down
230	Purine metabolism	DCK	3.22115e-06	6.96483e-05	4.45796	down
230	Purine metabolism	NT5E	3.22115e-06	6.96483e-05	4.45796	down
230	Purine metabolism	PRIM1	3.22115e-06	6.96483e-05	4.45796	down
230	Purine metabolism	POLE2	3.22115e-06	6.96483e-05	4.45796	down
230	Purine metabolism	HPRT1	3.22115e-06	6.96483e-05	4.45796	down
230	Purine metabolism	POLA1	3.22115e-06	6.96483e-05	4.45796	down
230	Purine metabolism	POLR3G	3.22115e-06	6.96483e-05	4.45796	down
230	Purine metabolism	AK5	3.22115e-06	6.96483e-05	4.45796	down
230	Purine metabolism	RRM2	3.22115e-06	6.96483e-05	4.45796	down
230	Purine metabolism	POLA2	3.22115e-06	6.96483e-05	4.45796	down
230	Purine metabolism	RRM1	3.22115e-06	6.96483e-05	4.45796	down
230	Purine metabolism	AK4	3.22115e-06	6.96483e-05	4.45796	down
230	Purine metabolism	PPAT	3.22115e-06	6.96483e-05	4.45796	down
230	Purine metabolism	PAICS	3.22115e-06	6.96483e-05	4.45796	down
230	Purine metabolism	PNP	3.22115e-06	6.96483e-05	4.45796	down
4810	Regulation of actin cytoskeleton	TIAM1	7.17399e-05	0.0013254	3.44861	down
4810	Regulation of actin cytoskeleton	ITGA6	7.17399e-05	0.0013254	3.44861	down
4810	Regulation of actin cytoskeleton	CYFIP2	7.17399e-05	0.0013254	3.44861	down
4810	Regulation of actin cytoskeleton	DIAPH3	7.17399e-05	0.0013254	3.44861	down
4810	Regulation of actin cytoskeleton	RDX	7.17399e-05	0.0013254	3.44861	down
4810	Regulation of actin cytoskeleton	PAK6	7.17399e-05	0.0013254	3.44861	down
4810	Regulation of actin cytoskeleton	ITGB3	7.17399e-05	0.0013254	3.44861	down
4810	Regulation of actin cytoskeleton	FGF5	7.17399e-05	0.0013254	3.44861	down
4810	Regulation of actin cytoskeleton	PAK1	7.17399e-05	0.0013254	3.44861	down
4810	Regulation of actin cytoskeleton	IQGAP3	7.17399e-05	0.0013254	3.44861	down
4810	Regulation of actin cytoskeleton	ITGA2	7.17399e-05	0.0013254	3.44861	down
4810	Regulation of actin cytoskeleton	ITGA3	7.17399e-05	0.0013254	3.44861	down
4810	Regulation of actin cytoskeleton	EZR	7.17399e-05	0.0013254	3.44861	down
4810	Regulation of actin cytoskeleton	ITGA4	7.17399e-05	0.0013254	3.44861	down
4810	Regulation of actin cytoskeleton	EGFR	7.17399e-05	0.0013254	3.44861	down
4914	Progesterone-mediated oocyte maturation	CDK1	0.000137301	0.00222656	5.10074	down
4914	Progesterone-mediated oocyte maturation	CDC25C	0.000137301	0.00222656	5.10074	down
4914	Progesterone-mediated oocyte maturation	CDC25A	0.000137301	0.00222656	5.10074	down
4914	Progesterone-mediated oocyte maturation	CCNA2	0.000137301	0.00222656	5.10074	down
4914	Progesterone-mediated oocyte maturation	CCNB1	0.000137301	0.00222656	5.10074	down
4914	Progesterone-mediated oocyte maturation	CCNB2	0.000137301	0.00222656	5.10074	down
4914	Progesterone-mediated oocyte maturation	MAD2L1	0.000137301	0.00222656	5.10074	down
4914	Progesterone-mediated oocyte maturation	PLK1	0.000137301	0.00222656	5.10074	down
4914	Progesterone-mediated oocyte maturation	BUB1	0.000137301	0.00222656	5.10074	down
5200	Pathways in cancer	ITGA6	0.000316853	0.00456737	2.69119	down
5200	Pathways in cancer	APPL1	0.000316853	0.00456737	2.69119	down
5200	Pathways in cancer	PRKCA	0.000316853	0.00456737	2.69119	down
5200	Pathways in cancer	DCC	0.000316853	0.00456737	2.69119	down
5200	Pathways in cancer	HHIP	0.000316853	0.00456737	2.69119	down
5200	Pathways in cancer	EGLN1	0.000316853	0.00456737	2.69119	down
5200	Pathways in cancer	FGF5	0.000316853	0.00456737	2.69119	down
5200	Pathways in cancer	BRCA2	0.000316853	0.00456737	2.69119	down
5200	Pathways in cancer	CCNE2	0.000316853	0.00456737	2.69119	down
5200	Pathways in cancer	ITGA2	0.000316853	0.00456737	2.69119	down
5200	Pathways in cancer	TRAF6	0.000316853	0.00456737	2.69119	down
5200	Pathways in cancer	BIRC5	0.000316853	0.00456737	2.69119	down
5200	Pathways in cancer	VEGFA	0.000316853	0.00456737	2.69119	down
5200	Pathways in cancer	ITGA3	0.000316853	0.00456737	2.69119	down
5200	Pathways in cancer	MSH2	0.000316853	0.00456737	2.69119	down
5200	Pathways in cancer	SLC2A1	0.000316853	0.00456737	2.69119	down
5200	Pathways in cancer	MET	0.000316853	0.00456737	2.69119	down
5200	Pathways in cancer	EGFR	0.000316853	0.00456737	2.69119	down
4510	Focal adhesion	ITGA6	0.000540762	0.00696669	3.16812	down
4510	Focal adhesion	KDR	0.000540762	0.00696669	3.16812	down
4510	Focal adhesion	PAK6	0.000540762	0.00696669	3.16812	down
4510	Focal adhesion	ITGB3	0.000540762	0.00696669	3.16812	down
4510	Focal adhesion	PAK1	0.000540762	0.00696669	3.16812	down
4510	Focal adhesion	ITGA2	0.000540762	0.00696669	3.16812	down
4510	Focal adhesion	ITGA3	0.000540762	0.00696669	3.16812	down
4510	Focal adhesion	FLNC	0.000540762	0.00696669	3.16812	down
4510	Focal adhesion	PRKCA	0.000540762	0.00696669	3.16812	down
4510	Focal adhesion	VEGFA	0.000540762	0.00696669	3.16812	down
4510	Focal adhesion	MET	0.000540762	0.00696669	3.16812	down
4510	Focal adhesion	ITGA4	0.000540762	0.00696669	3.16812	down
4510	Focal adhesion	EGFR	0.000540762	0.00696669	3.16812	down
10	Glycolysis / Gluconeogenesis	PGAM4	0.00073536	0.00867279	5.24896	down
10	Glycolysis / Gluconeogenesis	PFKP	0.00073536	0.00867279	5.24896	down
10	Glycolysis / Gluconeogenesis	ALDH1A3	0.00073536	0.00867279	5.24896	down
10	Glycolysis / Gluconeogenesis	HK2	0.00073536	0.00867279	5.24896	down
10	Glycolysis / Gluconeogenesis	ENO2	0.00073536	0.00867279	5.24896	down
10	Glycolysis / Gluconeogenesis	GPI	0.00073536	0.00867279	5.24896	down
10	Glycolysis / Gluconeogenesis	PGK1	0.00073536	0.00867279	5.24896	down
3430	Mismatch repair	EXO1	0.00227878	0.0229509	8.47659	down
3430	Mismatch repair	RFC3	0.00227878	0.0229509	8.47659	down
3430	Mismatch repair	RFC4	0.00227878	0.0229509	8.47659	down
3430	Mismatch repair	MSH2	0.00227878	0.0229509	8.47659	down
4360	Axon guidance	NRP1	0.0028178	0.0270024	3.40049	down
4360	Axon guidance	DCC	0.0028178	0.0270024	3.40049	down
4360	Axon guidance	SEMA3A	0.0028178	0.0270024	3.40049	down
4360	Axon guidance	PAK6	0.0028178	0.0270024	3.40049	down
4360	Axon guidance	SEMA7A	0.0028178	0.0270024	3.40049	down
4360	Axon guidance	PAK1	0.0028178	0.0270024	3.40049	down
4360	Axon guidance	MET	0.0028178	0.0270024	3.40049	down
4360	Axon guidance	PLXNA2	0.0028178	0.0270024	3.40049	down
4360	Axon guidance	RASA1	0.0028178	0.0270024	3.40049	down
5410	Hypertrophic cardiomyopathy (HCM)	SLC8A1	0.00319676	0.0296233	4.11063	down
5410	Hypertrophic cardiomyopathy (HCM)	ITGA6	0.00319676	0.0296233	4.11063	down
5410	Hypertrophic cardiomyopathy (HCM)	ITGB3	0.00319676	0.0296233	4.11063	down
5410	Hypertrophic cardiomyopathy (HCM)	ITGA2	0.00319676	0.0296233	4.11063	down
5410	Hypertrophic cardiomyopathy (HCM)	PRKAA2	0.00319676	0.0296233	4.11063	down
5410	Hypertrophic cardiomyopathy (HCM)	ITGA3	0.00319676	0.0296233	4.11063	down
5410	Hypertrophic cardiomyopathy (HCM)	ITGA4	0.00319676	0.0296233	4.11063	down
3440	Homologous recombination	XRCC2	0.00485903	0.0403715	6.96291	down
3440	Homologous recombination	BLM	0.00485903	0.0403715	6.96291	down
3440	Homologous recombination	BRCA2	0.00485903	0.0403715	6.96291	down
3440	Homologous recombination	RAD54L	0.00485903	0.0403715	6.96291	down
4115	p53 signaling pathway	CDK1	0.00543024	0.0435694	4.30062	down
4115	p53 signaling pathway	CCNB1	0.00543024	0.0435694	4.30062	down
4115	p53 signaling pathway	CCNB2	0.00543024	0.0435694	4.30062	down
4115	p53 signaling pathway	GTSE1	0.00543024	0.0435694	4.30062	down
4115	p53 signaling pathway	CCNE2	0.00543024	0.0435694	4.30062	down
4115	p53 signaling pathway	RRM2	0.00543024	0.0435694	4.30062	down
5412	Arrhythmogenic right ventricular cardiomyopathy (ARVC)	SLC8A1	0.00829278	0.0597694	3.95192	down
5412	Arrhythmogenic right ventricular cardiomyopathy (ARVC)	ITGA6	0.00829278	0.0597694	3.95192	down
5412	Arrhythmogenic right ventricular cardiomyopathy (ARVC)	ITGB3	0.00829278	0.0597694	3.95192	down
5412	Arrhythmogenic right ventricular cardiomyopathy (ARVC)	ITGA2	0.00829278	0.0597694	3.95192	down
5412	Arrhythmogenic right ventricular cardiomyopathy (ARVC)	ITGA3	0.00829278	0.0597694	3.95192	down
5412	Arrhythmogenic right ventricular cardiomyopathy (ARVC)	ITGA4	0.00829278	0.0597694	3.95192	down
51	Fructose and mannose metabolism	PFKP	0.0122871	0.0822786	5.4156	down
51	Fructose and mannose metabolism	HK2	0.0122871	0.0822786	5.4156	down
51	Fructose and mannose metabolism	PFKFB4	0.0122871	0.0822786	5.4156	down
51	Fructose and mannose metabolism	PFKFB3	0.0122871	0.0822786	5.4156	down
4512	ECM-receptor interaction	ITGA6	0.0162266	0.101557	3.4405	down
4512	ECM-receptor interaction	ITGB3	0.0162266	0.101557	3.4405	down
4512	ECM-receptor interaction	ITGA2	0.0162266	0.101557	3.4405	down
4512	ECM-receptor interaction	HMMR	0.0162266	0.101557	3.4405	down
4512	ECM-receptor interaction	ITGA3	0.0162266	0.101557	3.4405	down
4512	ECM-receptor interaction	ITGA4	0.0162266	0.101557	3.4405	down
970	Aminoacyl-tRNA biosynthesis	DARS	0.0189176	0.113339	3.86828	down
970	Aminoacyl-tRNA biosynthesis	IARS2	0.0189176	0.113339	3.86828	down
970	Aminoacyl-tRNA biosynthesis	FARSB	0.0189176	0.113339	3.86828	down
970	Aminoacyl-tRNA biosynthesis	TARS	0.0189176	0.113339	3.86828	down
970	Aminoacyl-tRNA biosynthesis	DARS2	0.0189176	0.113339	3.86828	down
4640	Hematopoietic cell lineage	ITGA6	0.0212172	0.122637	3.24936	down
4640	Hematopoietic cell lineage	ITGB3	0.0212172	0.122637	3.24936	down
4640	Hematopoietic cell lineage	ITGA2	0.0212172	0.122637	3.24936	down
4640	Hematopoietic cell lineage	ITGA3	0.0212172	0.122637	3.24936	down
4640	Hematopoietic cell lineage	IL7R	0.0212172	0.122637	3.24936	down
4640	Hematopoietic cell lineage	ITGA4	0.0212172	0.122637	3.24936	down
5414	Dilated cardiomyopathy	SLC8A1	0.0234884	0.131199	3.17872	down
5414	Dilated cardiomyopathy	ITGA6	0.0234884	0.131199	3.17872	down
5414	Dilated cardiomyopathy	ITGB3	0.0234884	0.131199	3.17872	down
5414	Dilated cardiomyopathy	ITGA2	0.0234884	0.131199	3.17872	down
5414	Dilated cardiomyopathy	ITGA3	0.0234884	0.131199	3.17872	down
5414	Dilated cardiomyopathy	ITGA4	0.0234884	0.131199	3.17872	down
4020	Calcium signaling pathway	SLC8A1	0.023899	0.132685	2.45063	down
4020	Calcium signaling pathway	ADRB2	0.023899	0.132685	2.45063	down
4020	Calcium signaling pathway	NTSR1	0.023899	0.132685	2.45063	down
4020	Calcium signaling pathway	VDAC3	0.023899	0.132685	2.45063	down
4020	Calcium signaling pathway	SLC25A5	0.023899	0.132685	2.45063	down
4020	Calcium signaling pathway	ATP2B4	0.023899	0.132685	2.45063	down
4020	Calcium signaling pathway	PRKCA	0.023899	0.132685	2.45063	down
4020	Calcium signaling pathway	ITPR1	0.023899	0.132685	2.45063	down
4020	Calcium signaling pathway	EGFR	0.023899	0.132685	2.45063	down
3018	RNA degradation	LSM3	0.0306952	0.164221	3.43242	down
3018	RNA degradation	MPHOSPH6	0.0306952	0.164221	3.43242	down
3018	RNA degradation	EXOSC9	0.0306952	0.164221	3.43242	down
3018	RNA degradation	EXOSC2	0.0306952	0.164221	3.43242	down
3018	RNA degradation	ENO2	0.0306952	0.164221	3.43242	down
520	Amino sugar and nucleotide sugar metabolism	CMAS	0.0334962	0.176561	4.0617	down
520	Amino sugar and nucleotide sugar metabolism	GNPNAT1	0.0334962	0.176561	4.0617	down
520	Amino sugar and nucleotide sugar metabolism	HK2	0.0334962	0.176561	4.0617	down
520	Amino sugar and nucleotide sugar metabolism	GPI	0.0334962	0.176561	4.0617	down
480	Glutathione metabolism	ODC1	0.0384034	0.197323	3.89923	down
480	Glutathione metabolism	SMS	0.0384034	0.197323	3.89923	down
480	Glutathione metabolism	RRM2	0.0384034	0.197323	3.89923	down
480	Glutathione metabolism	RRM1	0.0384034	0.197323	3.89923	down
4120	Ubiquitin mediated proteolysis	UBA6	0.0432544	0.216843	2.52728	down
4120	Ubiquitin mediated proteolysis	SMURF2	0.0432544	0.216843	2.52728	down
4120	Ubiquitin mediated proteolysis	HERC4	0.0432544	0.216843	2.52728	down
4120	Ubiquitin mediated proteolysis	HERC3	0.0432544	0.216843	2.52728	down
4120	Ubiquitin mediated proteolysis	TRAF6	0.0432544	0.216843	2.52728	down
4120	Ubiquitin mediated proteolysis	CDC20	0.0432544	0.216843	2.52728	down
4120	Ubiquitin mediated proteolysis	BRCA1	0.0432544	0.216843	2.52728	down
4010	MAPK signaling pathway	DUSP5	0.046696	0.230126	2.00054	down
4010	MAPK signaling pathway	DUSP4	0.046696	0.230126	2.00054	down
4010	MAPK signaling pathway	STMN1	0.046696	0.230126	2.00054	down
4010	MAPK signaling pathway	FGF5	0.046696	0.230126	2.00054	down
4010	MAPK signaling pathway	PAK1	0.046696	0.230126	2.00054	down
4010	MAPK signaling pathway	DUSP6	0.046696	0.230126	2.00054	down
4010	MAPK signaling pathway	TRAF6	0.046696	0.230126	2.00054	down
4010	MAPK signaling pathway	PRKCA	0.046696	0.230126	2.00054	down
4010	MAPK signaling pathway	FLNC	0.046696	0.230126	2.00054	down
4010	MAPK signaling pathway	EGFR	0.046696	0.230126	2.00054	down
4010	MAPK signaling pathway	RASA1	0.046696	0.230126	2.00054	down
4910	Insulin signaling pathway	PTPN1	0.0480856	0.235362	2.47234	down
4910	Insulin signaling pathway	IRS1	0.0480856	0.235362	2.47234	down
4910	Insulin signaling pathway	PRKAA2	0.0480856	0.235362	2.47234	down
4910	Insulin signaling pathway	PRKAR2A	0.0480856	0.235362	2.47234	down
4910	Insulin signaling pathway	HK2	0.0480856	0.235362	2.47234	down
4910	Insulin signaling pathway	EIF4EBP1	0.0480856	0.235362	2.47234	down
4910	Insulin signaling pathway	GYS1	0.0480856	0.235362	2.47234	down
5110	Vibrio cholerae infection	PRKCA	0.0494915	0.240588	3.6104	down
5110	Vibrio cholerae infection	SEC61G	0.0494915	0.240588	3.6104	down
5110	Vibrio cholerae infection	ERO1L	0.0494915	0.240588	3.6104	down
5110	Vibrio cholerae infection	TJP2	0.0494915	0.240588	3.6104	down
