# Supplementary material for: Differential long noncoding RNA/mRNA expression profiling and functional network analysis during osteogenic differentiation of human bone marrow mesenchymal stem cells
Source: Stem Cell Res Ther. 2017 Feb 7;8:30. doi: 10.1186/s13287-017-0485-6 (PMC5297123; doi:10.1186/s13287-017-0485-6)
Supplement: Additional file 6: Table S6. — The significant pathways enriched by Path-net during osteogenic differentiation of BMSCs. (XLS 25 kb) [file 13287_2017_485_MOESM6_ESM.xls]

## Sheet: SHEET
Additional file 6: Table S6.The significant pathways enriched by path-net during osteogenic differentiation of BMSCs
Path_name	Degree	indegree	outdegree	style
MAPK signaling pathway	15	12	3	down
Apoptosis	13	10	3	up
Cell cycle	10	7	3	down
Pathways in cancer	10	0	10	up/down
Focal adhesion	9	3	6	up/down
Cytokine-cytokine receptor interaction	8	8	0	up
Jak-STAT signaling pathway	8	3	5	up
Toll-like receptor signaling pathway	6	0	6	up
TGF-beta signaling pathway	5	1	4	up
p53 signaling pathway	5	3	2	down
Gap junction	4	0	4	up
Insulin signaling pathway	4	1	3	down
Regulation of actin cytoskeleton	4	2	2	up/down
Systemic lupus erythematosus	4	0	4	down
Tryptophan metabolism	4	2	2	up
Ubiquitin mediated proteolysis	4	4	0	down
Adipocytokine signaling pathway	3	1	2	up
Axon guidance	3	0	3	up/down
Calcium signaling pathway	3	1	2	up/down
Complement and coagulation cascades	3	3	0	up
ECM-receptor interaction	3	2	1	up/down
Cell adhesion molecules (CAMs)	2	1	1	up
Nicotinate and nicotinamide metabolism	2	1	1	up
PPAR signaling pathway	2	1	1	up
Aminoacyl-tRNA biosynthesis	1	0	1	down
Fructose and mannose metabolism	1	0	1	down
Neuroactive ligand-receptor interaction	1	1	0	up
