# Supplementary material for: Differential long noncoding RNA/mRNA expression profiling and functional network analysis during osteogenic differentiation of human bone marrow mesenchymal stem cells
Source: Stem Cell Res Ther. 2017 Feb 7;8:30. doi: 10.1186/s13287-017-0485-6 (PMC5297123; doi:10.1186/s13287-017-0485-6)
Supplement: Additional file 7: Table S7. — The 92 core genes enriched by Signal-net during osteogenic differentiation of BMSCs. (XLS 37 kb) [file 13287_2017_485_MOESM7_ESM.xls]

## Sheet: sheet
Additional file 7: Table S7.The 92 core genes enriched by signal-net during osteogenic differentiation of BMSCs
Gene symbol	Description	betweenness centrality	degree	indegree	outdegree	style
FLNC	filamin C, gamma	0.0051907	8	8	8	down
ITGA4	integrin, alpha 4 (antigen CD49D, alpha 4 subunit of VLA-4 receptor)	0.00318213	14	13	2	down
PRKCA	protein kinase C, alpha	0.00207628	3	3	3	down
ITGB3	integrin, beta 3 (platelet glycoprotein IIIa, antigen CD61)	0.00160235	14	14	2	down
SH3KBP1	SH3-domain kinase binding protein 1	0.00153464	5	5	5	down
EZR	ezrin	0.00117355	2	2	2	down
CDC45	cell division cycle 45 homolog (S. cerevisiae)	0.000902731	5	5	5	down
VEGFA	vascular endothelial growth factor A	0.000785376	6	1	5	down
ITPR1	inositol 1,4,5-trisphosphate receptor, type 1	0.000586775	2	2	1	down
PLK1	polo-like kinase 1	0.000451365	5	3	2	down
TRAF6	TNF receptor-associated factor 6, E3 ubiquitin protein ligase	0.000270819	6	1	5	down
EGFR	epidermal growth factor receptor	0.000198601	8	8	1	down
MET	met proto-oncogene (hepatocyte growth factor receptor)	0.000198601	8	8	1	down
CDK1	cyclin-dependent kinase 1	0.000180546	3	2	1	down
IL7R	interleukin 7 receptor	0.000180546	2	1	1	down
KDR	kinase insert domain receptor (a type III receptor tyrosine kinase)	0.000108328	6	6	1	down
ITGA2	integrin, alpha 2 (CD49B, alpha 2 subunit of VLA-2 receptor)	6.77048e-05	13	13	1	down
ITGA3	integrin, alpha 3 (antigen CD49C, alpha 3 subunit of VLA-3 receptor)	6.77048e-05	13	13	1	down
ITGA6	integrin, alpha 6	6.77048e-05	13	13	1	down
CDC25C	cell division cycle 25 homolog C (S. pombe)	6.77048e-05	2	1	1	down
CDC25A	cell division cycle 25 homolog A (S. pombe)	6.77048e-05	2	1	1	down
MCM7	minichromosome maintenance complex component 7	9.02731e-06	2	2	1	down
MCM3	minichromosome maintenance complex component 3	9.02731e-06	2	2	1	down
MCM4	minichromosome maintenance complex component 4	9.02731e-06	2	2	1	down
MCM5	minichromosome maintenance complex component 5	9.02731e-06	2	2	1	down
MCM6	minichromosome maintenance complex component 6	9.02731e-06	2	2	1	down
NRP1	neuropilin 1	0	3	3	0	down
SLC2A1	solute carrier family 2 (facilitated glucose transporter), member 1	0	2	2	0	down
IRS1	insulin receptor substrate 1	0	2	2	0	down
TNFRSF10D	tumor necrosis factor receptor superfamily, member 10d, decoy with truncated death domain	0	1	1	0	down
DBF4	DBF4 homolog (S. cerevisiae)	0	5	0	5	down
SMURF2	SMAD specific E3 ubiquitin protein ligase 2	0	5	0	5	down
FGF5	fibroblast growth factor 5	0	4	0	4	down
PRKCD	protein kinase C, delta	0	2	0	2	down
PTPN1	protein tyrosine phosphatase, non-receptor type 1	0	2	0	2	down
SEMA3A	sema domain, immunoglobulin domain (Ig), short basic domain, secreted, (semaphorin) 3A	0	1	0	1	down
NTSR1	neurotensin receptor 1 (high affinity)	0	1	0	1	down
EGLN1	egl nine homolog 1 (C. elegans)	0	1	0	1	down
PRKAA2	protein kinase, AMP-activated, alpha 2 catalytic subunit	0	1	0	1	down
CCNB1	cyclin B1	0	1	0	1	down
CCNB2	cyclin B2	0	1	0	1	down
VCAM1	vascular cell adhesion molecule 1	0.00216655	2	2	1	up
ITGB8	integrin, beta 8	0.00160235	14	14	2	up
EPAS1	endothelial PAS domain protein 1	0.000947867	5	2	4	up
JAK2	Janus kinase 2	0.000541638	4	2	2	up
TGFBR1	transforming growth factor, beta receptor 1	0.000514557	5	5	1	up
TGFB2	transforming growth factor, beta 2	0.000433311	3	2	1	up
IFNGR1	interferon gamma receptor 1	0.000361092	4	1	3	up
PDGFRA	platelet-derived growth factor receptor, alpha polypeptide	0.000198601	8	8	1	up
TNFSF10	tumor necrosis factor (ligand) superfamily, member 10	0.000180546	3	1	2	up
STAT4	signal transducer and activator of transcription 4	0.000112841	2	1	1	up
STAT2	signal transducer and activator of transcription 2, 113kDa	0.000112841	2	1	1	up
ITGA11	integrin, alpha 11	6.77048e-05	13	13	1	up
ITGAV	integrin, alpha V (vitronectin receptor, alpha polypeptide, antigen CD51)	6.77048e-05	13	13	1	up
SDC4	syndecan 4	0	10	10	0	up
GNA14	guanine nucleotide binding protein (G protein), alpha 14	0	7	7	0	up
PDGFRB	platelet-derived growth factor receptor, beta polypeptide	0	4	4	0	up
IRS2	insulin receptor substrate 2	0	2	2	0	up
PIM1	pim-1 oncogene	0	2	2	0	up
ARNT2	aryl-hydrocarbon receptor nuclear translocator 2	0	1	1	1	up
TNFRSF11B	tumor necrosis factor receptor superfamily, member 11b	0	1	1	0	up
FAS	Fas (TNF receptor superfamily, member 6)	0	1	1	0	up
ICAM1	intercellular adhesion molecule 1	0	1	1	1	up
IRAK3	interleukin-1 receptor-associated kinase 3	0	1	1	0	up
COL11A1	collagen, type XI, alpha 1	0	9	0	9	up
COL1A2	collagen, type I, alpha 2	0	9	0	9	up
COL1A1	collagen, type I, alpha 1	0	9	0	9	up
TNC	tenascin C	0	9	0	9	up
COL3A1	collagen, type III, alpha 1	0	9	0	9	up
COMP	cartilage oligomeric matrix protein	0	9	0	9	up
THBS2	thrombospondin 2	0	9	0	9	up
THBS3	thrombospondin 3	0	9	0	9	up
COL4A1	collagen, type IV, alpha 1	0	9	0	9	up
COL5A2	collagen, type V, alpha 2	0	9	0	9	up
IBSP	integrin-binding sialoprotein	0	8	0	8	up
LAMA2	laminin, alpha 2	0	8	0	8	up
PDGFD	platelet derived growth factor D	0	5	0	5	up
NEDD4L	neural precursor cell expressed, developmentally down-regulated 4-like, E3 ubiquitin protein ligase	0	5	0	5	up
FGF7	fibroblast growth factor 7	0	4	0	4	up
IL1R1	interleukin 1 receptor, type I	0	2	0	2	up
MRVI1	murine retrovirus integration site 1 homolog	0	1	0	1	up
EDNRB	endothelin receptor type B	0	1	0	1	up
SEMA3E	sema domain, immunoglobulin domain (Ig), short basic domain, secreted, (semaphorin) 3E	0	1	0	1	up
SEMA3C	sema domain, immunoglobulin domain (Ig), short basic domain, secreted, (semaphorin) 3C	0	1	0	1	up
BDKRB1	bradykinin receptor B1	0	1	0	1	up
DCN	decorin	0	1	0	1	up
BDKRB2	bradykinin receptor B2	0	1	0	1	up
IFNA1	interferon, alpha 1	0	1	0	1	up
IL7	interleukin 7	0	1	0	1	up
PTGFR	prostaglandin F receptor (FP)	0	1	0	1	up
HTR2B	5-hydroxytryptamine (serotonin) receptor 2B, G protein-coupled	0	1	0	1	up
HTR2A	5-hydroxytryptamine (serotonin) receptor 2A, G protein-coupled	0	1	0	1	up
