# Supplementary material for: Differential long noncoding RNA/mRNA expression profiling and functional network analysis during osteogenic differentiation of human bone marrow mesenchymal stem cells
Source: Stem Cell Res Ther. 2017 Feb 7;8:30. doi: 10.1186/s13287-017-0485-6 (PMC5297123; doi:10.1186/s13287-017-0485-6)
Supplement: Additional file 10: Table S8. — The 13 core regulatory genes by CNC during osteogenic differentiation of BMSCs. (XLS 27 kb) [file 13287_2017_485_MOESM10_ESM.xls]

## Sheet: Gene的属性
Additional file 10： Table S8.The 13 core regulatory genes by CNC during osteogenic differentiation of BMSCs
Gene symbol	description	DATABASE	Clustering Coefficient	dgree	type	style
GPX3	glutathione peroxidase 3 (plasma)	--	0.977778	10	mRNA	up
TLR2	toll-like receptor 2	--	0.977778	10	mRNA	up
BDKRB1	bradykinin receptor B1	--	0.969697	12	mRNA	up
FBXO5	F-box protein 5	--	0.969697	12	mRNA	down
BRCA1	breast cancer 1, early onset	--	0.969697	12	mRNA	down
MAP3K8	mitogen-activated protein kinase kinase kinase 8	--	0.909091	11	mRNA	up
SCARB1	scavenger receptor class B, member 1	--	0.909091	11	mRNA	up
XR_111050	gi|310109948|ref|XR_111050.1|	NCBI_nt_human	0.977778	10	lncRNA	up
NR_024031	gi|194394211|ref|NR_024031.1|	NCBI_nt_human	0.969697	12	lncRNA	down
FR374455	AL132709	fRNAdb	0.909091	11	lncRNA	down
FR401275	AL136170,AL591203	fRNAdb	0.904762	15	lncRNA	down
FR406817	AB056059,AK094541,AL928717,BX537154	fRNAdb	0.904762	7	lncRNA	up
FR148647	AY349595	fRNAdb	0.904762	7	lncRNA	down
