# Supplementary material for: Differential long noncoding RNA/mRNA expression profiling and functional network analysis during osteogenic differentiation of human bone marrow mesenchymal stem cells
Source: Stem Cell Res Ther. 2017 Feb 7;8:30. doi: 10.1186/s13287-017-0485-6 (PMC5297123; doi:10.1186/s13287-017-0485-6)
Supplement: Additional file 12: Table S9. — The primer sequences used for qRT-PCR. (XLS 30 kb) [file 13287_2017_485_MOESM12_ESM.xls]

## Sheet: Primer
Additional file 12: Table S9.The primer sequences used for quantitative real-time RT-PCR
Gene	Primer
BDKRB2-F	CCCCTGAGTGTCATCACCTT
BDKRB2-R	TGAATAGCAGCAGCACAACC
BSP-F	CAGGCCACGATATTATCTTTACA
BSP-R	CTCCTCTTCTTCCTCCTCCTC
COL1A2-F	ACAGGGCTCTAATGATGTTGAA
COL1A2-R	AGGCGTGATGGCTTATTTGT
FGF7-F	GACATGGATCCTGCCAACTT
FGF7-R	GGGCTGGAACAGTTCACATT
FOXC2-F	GATCACCTTGAACGGCATCT
FOXC2-R	ACCTTGACGAAGCACTCGTT
FOXM1-F	TGCCCAGCAGTCTCTTACCT
FOXM1-R	ACCTTCTGGCAGTCTCTGGA
FOXO1-F	CTGCATCCATGGACAACAAC
FOXO1-R	AGGCCATTTGGAAAACTGTG
FR000997-F	CCAAAGAATGGCTCCTCTGT
FR000997-R	ACAAGTTTGACGCCCTCATC
FR374455-F	TGGTTTGGTTTGGTTTGGTT
FR374455-R	CCCAGAGAAGTCCCATCTCA
MAP3K8-F	GTCTGGACTCTGCCCTCTTG
MAP3K8-R	TCCTGTGCACGAAGAATCAG
NR_002196-F	TTCAAAGCCTCCACGACTCT
NR_002196-R	CTGAGACTCAAGGCCGTCTC
NR_002744-F	AATAGGAAGTGCCGTCAGAAG
NR_002744-R	CAGACAGGAGTAGTCTTCGTCAGT
NR_003255-F	TGCATAGCGAGGAAACCTCT
NR_003255-R	TCAGCAAGCCAAACTCATTG
NR_024593-F	GGCTTCTCTTGGCAACTGAC
NR_024593-R	CCTTGCTTGGAAGCAGTAGG
NR_027293-F	CTGCATCTTCTGGAGCATCA
NR_027293-R	TTGGCCCTTATTGGAGTCTG
NR_027621-F	CTGCGTGGATTGCTACAAGA
NR_027621-R	CCTTCATAGGCCACCACACT
NR_034115-F	TAAACGGGCTGTGGAAAAAG
NR_034115-R	CATGGTCATAGGGCCTCAGT
NR_034181-F	CGCGAGGAGGATATGGAATA
NR_034181-R	AACGGGCACTTCAGATTTTG
NR_037595-F	CCCTGTGCAAGAGCACATAA
NR_037595-R	TGCCAGCTCATACAAGATGC
NR_037714-F	CTGTGAAGGTGGTGGTTGTG
NR_037714-R	TCTGCTGACCTCCCAGAAGT
NR_045555-F	GTTGCAAGGAAACCTTTGGA
NR_045555-R	CTGCATGCTGTTGACCTTGT
OCN-F	AGCAAAGGTGCAGCCTTTGT
OCN-R	GCGCCTGGGTCTCTTCACT
OPN-F	ATGATGGCCGAGGTGATAGT
OPN-R	ACCATTCAACTCCTCGCTTT
RUNX2-F	TCTTAGAACAAATTCTGCCCTTT
RUNX2-R	TGCTTTGGTCTTGAAATCACA
SCARB1-F	GGCTGAGCAAGGTTGACTTC
SCARB1-R	CATTTGCCCAGAAGTTCCAT
STAT2-F	AACCGTACACGAAGGAGGTG
STAT2-R	GATTCGGGGATAGAGGAAGC
THEM156-F	GTGCAAAAGTGGCAGAGTCA
THEM156-R	TCCTGGACTTGATCCAAAGG
TLR2-F	TCAGCCTCTCCAAGGAAGAA
TLR2-R	CTGCCCTTGCAGATACCATT
XR_111050-F	ATGGCCAGTTCGTTTCTCAC
XR_111050-R	AAGACACGTCCTTGGTTTGG
GAPDH-F	ATTTGGTCGTATTGGGCG
GAPDH-R	TGGAAGATGGTGATGGGATT
